# Supplementary material for: Network pharmacological analysis of corosolic acid reveals P4HA2 inhibits hepatocellular carcinoma progression
Source: BMC Complement Med Ther. 2023 May 29;23:171. doi: 10.1186/s12906-023-04008-6 (PMC10226252; doi:10.1186/s12906-023-04008-6)
Supplement: Supplementary file 4 — Supplementary Material 4 [file 12906_2023_4008_MOESM4_ESM.xlsx]

## Sheet: CRA Target
Supplementary Table S1. Corosolic acid potential target proteins predicted by proteomics
Gene Name	Description	MW [kDa]	P-value	FC
PBX2	Pre-B-cell leukemia transcription factor 2 OS=Homo sapiens OX=9606 GN=PBX2 PE=1 SV=2	45.9	1.58496e-06	0.253625
HSP90AB4P	Putative heat shock protein HSP 90-beta 4 OS=Homo sapiens OX=9606 GN=HSP90AB4P PE=5 SV=1	58.2	2.59463e-05	0.380547
SDF4	45 kDa calcium-binding protein OS=Homo sapiens OX=9606 GN=SDF4 PE=1 SV=1	41.8	9.89344e-06	0.444136
MYDGF	Myeloid-derived growth factor OS=Homo sapiens OX=9606 GN=MYDGF PE=1 SV=1	18.8	5.24557e-06	0.459013
UBAC1	Ubiquitin-associated domain-containing protein 1 OS=Homo sapiens OX=9606 GN=UBAC1 PE=1 SV=1	45.3	0.00080222	0.474675
PLCH1	1-phosphatidylinositol 4,5-bisphosphate phosphodiesterase eta-1 OS=Homo sapiens OX=9606 GN=PLCH1 PE=1 SV=1	189.1	0.000311723	0.475947
SPART	Spartin OS=Homo sapiens OX=9606 GN=SPART PE=1 SV=1	72.8	0.00542993	0.557692
CRELD2	Protein disulfide isomerase CRELD2 OS=Homo sapiens OX=9606 GN=CRELD2 PE=1 SV=1	38.2	0.00053244	0.589362
MRFAP1	MORF4 family-associated protein 1 OS=Homo sapiens OX=9606 GN=MRFAP1 PE=1 SV=1	14.6	0.000239932	0.591619
TPT1	Translationally-controlled tumor protein OS=Homo sapiens OX=9606 GN=TPT1 PE=1 SV=1	19.6	5.77597e-08	0.60362
IL1A	Interleukin-1 alpha OS=Homo sapiens OX=9606 GN=IL1A PE=1 SV=1	30.6	0.000716317	0.606427
SCPEP1	Retinoid-inducible serine carboxypeptidase OS=Homo sapiens OX=9606 GN=SCPEP1 PE=1 SV=1	50.8	0.00318938	0.60907
DHRS7B	Dehydrogenase/reductase SDR family member 7B OS=Homo sapiens OX=9606 GN=DHRS7B PE=1 SV=2	35.1	0.000656265	0.612213
CCDC137	Coiled-coil domain-containing protein 137 OS=Homo sapiens OX=9606 GN=CCDC137 PE=1 SV=1	33.2	0.00059611	0.619553
NDRG1	Protein NDRG1 OS=Homo sapiens OX=9606 GN=NDRG1 PE=1 SV=1	42.8	1.30859e-05	0.621068
LYPD3	Ly6/PLAUR domain-containing protein 3 OS=Homo sapiens OX=9606 GN=LYPD3 PE=1 SV=2	35.9	0.000352811	0.621785
P4HA2	Prolyl 4-hydroxylase subunit alpha-2 OS=Homo sapiens OX=9606 GN=P4HA2 PE=1 SV=1	60.9	5.89749e-05	0.629757
MCAT	Malonyl-CoA-acyl carrier protein transacylase, mitochondrial OS=Homo sapiens OX=9606 GN=MCAT PE=1 SV=2	42.9	0.000666374	0.632902
CALU	Calumenin OS=Homo sapiens OX=9606 GN=CALU PE=1 SV=2	37.1	6.18854e-07	0.648137
RNF114	E3 ubiquitin-protein ligase RNF114 OS=Homo sapiens OX=9606 GN=RNF114 PE=1 SV=1	25.7	0.000312171	1.50665
ELOVL5	Elongation of very long chain fatty acids protein 5 OS=Homo sapiens OX=9606 GN=ELOVL5 PE=1 SV=1	35.3	0.00107232	1.52629
SNRPF	Small nuclear ribonucleoprotein F OS=Homo sapiens OX=9606 GN=SNRPF PE=1 SV=1	9.7	0.0106269	1.53825
CPSF4	Cleavage and polyadenylation specificity factor subunit 4 OS=Homo sapiens OX=9606 GN=CPSF4 PE=1 SV=1	30.2	3.057e-05	1.55414
SMARCA1	Probable global transcription activator SNF2L1 OS=Homo sapiens OX=9606 GN=SMARCA1 PE=1 SV=2	122.5	0.00161756	1.5568
MGST1	Microsomal glutathione S-transferase 1 OS=Homo sapiens OX=9606 GN=MGST1 PE=1 SV=1	17.6	7.07123e-06	1.56445
WWC3	Protein WWC3 OS=Homo sapiens OX=9606 GN=WWC3 PE=1 SV=3	122.6	0.000483794	1.58439
SDC4	Syndecan-4 OS=Homo sapiens OX=9606 GN=SDC4 PE=1 SV=2	21.6	0.00506459	1.58591
MMAB	Corrinoid adenosyltransferase OS=Homo sapiens OX=9606 GN=MMAB PE=1 SV=1	27.4	0.000418488	1.58593
HMGCS1	Hydroxymethylglutaryl-CoA synthase, cytoplasmic OS=Homo sapiens OX=9606 GN=HMGCS1 PE=1 SV=2	57.3	8.30634e-06	1.59323
SLC7A11	Cystine/glutamate transporter OS=Homo sapiens OX=9606 GN=SLC7A11 PE=1 SV=1	55.4	0.000901778	1.60397
KDELR2	ER lumen protein-retaining receptor 2 OS=Homo sapiens OX=9606 GN=KDELR2 PE=1 SV=1	24.4	1.30895e-05	1.64708
KRT6A	Keratin, type II cytoskeletal 6A OS=Homo sapiens OX=9606 GN=KRT6A PE=1 SV=3	60	6.77284e-05	1.65733
EBP	3-beta-hydroxysteroid-Delta(8),Delta(7)-isomerase OS=Homo sapiens OX=9606 GN=EBP PE=1 SV=3	26.3	2.09326e-05	1.6621
SCD	Acyl-CoA desaturase OS=Homo sapiens OX=9606 GN=SCD PE=1 SV=2	41.5	1.21114e-05	1.66222
GDF15	Growth/differentiation factor 15 OS=Homo sapiens OX=9606 GN=GDF15 PE=1 SV=3	34.1	0.040541	1.6657
ATP6V0C	V-type proton ATPase 16 kDa proteolipid subunit OS=Homo sapiens OX=9606 GN=ATP6V0C PE=1 SV=1	15.7	7.3781e-06	1.67691
FSD1	Fibronectin type III and SPRY domain-containing protein 1 OS=Homo sapiens OX=9606 GN=FSD1 PE=1 SV=1	55.8	0.0181362	1.68007
SLC39A8	Metal cation symporter ZIP8 OS=Homo sapiens OX=9606 GN=SLC39A8 PE=1 SV=1	49.6	0.0122496	1.72612
KRT33B	Keratin, type I cuticular Ha3-II OS=Homo sapiens OX=9606 GN=KRT33B PE=1 SV=3	46.2	0.00549183	1.7608
ARL6IP1	ADP-ribosylation factor-like protein 6-interacting protein 1 OS=Homo sapiens OX=9606 GN=ARL6IP1 PE=1 SV=2	23.3	9.81977e-06	1.81533
AMIGO2	Amphoterin-induced protein 2 OS=Homo sapiens OX=9606 GN=AMIGO2 PE=1 SV=1	57.9	0.00109037	1.81908
HERPUD1	Homocysteine-responsive endoplasmic reticulum-resident ubiquitin-like domain member 1 protein OS=Homo sapiens OX=9606 GN=HERPUD1 PE=1 SV=1	43.7	0.000111115	2.11705
S100A7	Protein S100-A7 OS=Homo sapiens OX=9606 GN=S100A7 PE=1 SV=4	11.5	0.000200529	2.17758
S100A9	Protein S100-A9 OS=Homo sapiens OX=9606 GN=S100A9 PE=1 SV=1	13.2	8.73415e-06	3.333

## Sheet: DEGs in LIHC
Supplementary Table S2. Differentially expressed genes in TCGA liver cancer data set.
Gene Symbol	log2FoldChange	pvalue	padj
CLEC4M	-5.56225	2.59609e-26	5.56092e-25
CLEC4G	-5.37303	4.27853e-45	3.6097e-43
CLEC1B	-5.18616	3.9916e-30	1.23305e-28
BMP10	-4.95805	4.55434e-14	3.10202e-13
FCN2	-4.87681	4.64808e-40	2.85689e-38
STAB2	-4.83376	1.07492e-61	1.98206e-59
MARCO	-4.82801	7.01199e-41	4.6109e-39
GDF2	-4.7464	2.41432e-13	1.51998e-12
BMPER	-4.48649	3.48183e-50	3.75157e-48
CRHBP	-4.44572	8.29628e-44	6.396e-42
PZP	-4.33105	6.40345e-33	2.42653e-31
NDST3	-4.32917	9.71549e-36	4.50185e-34
RD3L	-4.24519	9.98075e-10	4.14671e-09
INS-IGF2	-4.12607	1.35872e-11	7.06662e-11
FCN3	-4.06989	5.81415e-41	3.83734e-39
RFPL1	-4.00522	3.0945e-21	4.2707e-20
COLEC10	-3.92813	3.71559e-38	1.99571e-36
CYP26A1	-3.8631	6.87642e-27	1.55489e-25
TEX26	-3.79704	2.04767e-15	1.60493e-14
CHRM2	-3.76799	2.0571e-15	1.61162e-14
CYP2C19	-3.70675	1.54859e-27	3.70296e-26
PVALB	-3.64813	7.26664e-30	2.1698e-28
FGF23	-3.58286	6.03197e-08	2.01961e-07
HAMP	-3.57887	7.94883e-18	7.92932e-17
CXCL14	-3.53978	1.65106e-19	1.93645e-18
CCBE1	-3.50028	8.3987e-29	2.28993e-27
NTF3	-3.47726	7.1763e-44	5.60503e-42
VIPR1	-3.46246	7.0297e-45	5.76758e-43
KCNN2	-3.45188	9.13938e-30	2.70193e-28
IL1RL1	-3.4417	6.28345e-29	1.73435e-27
TIMD4	-3.43716	3.3588e-27	7.87359e-26
CFP	-3.37356	1.07337e-55	1.51168e-53
GPR182	-3.36097	1.38332e-31	4.81235e-30
COL6A6	-3.34389	9.02397e-36	4.20319e-34
HHIP	-3.30198	1.50013e-15	1.19039e-14
C14ORF180	-3.29788	1.70839e-12	9.75924e-12
CNDP1	-3.26296	9.3735e-18	9.3038e-17
OIT3	-3.25906	9.53004e-71	3.04383e-68
CYP1A2	-3.23663	1.02623e-11	5.4097e-11
PTH1R	-3.22581	4.92037e-46	4.33526e-44
FOSB	-3.21534	4.56612e-27	1.05244e-25
SYT10	-3.21124	4.20257e-08	1.43586e-07
DBH	-3.20364	8.86731e-41	5.72566e-39
IGFALS	-3.16434	6.14187e-23	9.84351e-22
DEFA3	-3.1367	1.66205e-12	9.51584e-12
GPM6A	-3.1268	2.32741e-26	5.02149e-25
ADRA1A	-3.10564	2.69102e-24	4.76551e-23
BCO2	-3.1007	1.37485e-30	4.41482e-29
FOS	-3.08974	2.47726e-37	1.26595e-35
ECM1	-3.05247	4.76575e-57	7.16304e-55
CD5L	-3.00055	4.28139e-18	4.36834e-17
CCL23	-2.97094	8.13528e-62	1.5157e-59
ANGPTL6	-2.96751	3.81671e-56	5.50529e-54
S100A12	-2.96569	4.30585e-29	1.20523e-27
NUDT10	-2.96526	3.3132e-16	2.81119e-15
LYVE1	-2.96387	1.85439e-32	6.85281e-31
AMHR2	-2.95763	1.89064e-14	1.33978e-13
NAT2	-2.93518	2.42851e-20	3.06105e-19
PROK2	-2.92723	4.74614e-22	7.06235e-21
NXF3	-2.92587	7.45567e-22	1.09126e-20
PHACTR3	-2.91395	3.05e-29	8.60448e-28
MAG	-2.90826	4.44711e-14	3.03476e-13
MT1H	-2.9081	8.25003e-10	3.47773e-09
LRAT	-2.90533	2.06143e-44	1.63145e-42
MT1F	-2.9003	2.67558e-15	2.08429e-14
RSPO3	-2.88695	3.1458e-15	2.43049e-14
DNASE1L3	-2.8853	1.80859e-34	7.62933e-33
PCSK2	-2.8833	2.49946e-08	8.74859e-08
CSF3	-2.88298	2.66165e-13	1.66923e-12
APOF	-2.85478	2.03569e-23	3.37445e-22
FPR2	-2.84223	9.87819e-25	1.81771e-23
DIRAS3	-2.83814	1.39761e-23	2.3494e-22
HMGCLL1	-2.82691	1.93314e-22	2.97978e-21
SLITRK6	-2.82628	2.76894e-10	1.23136e-09
LIFR	-2.81065	1.67699e-41	1.14922e-39
CWH43	-2.80238	6.20409e-10	2.66365e-09
ADAMTS13	-2.80037	9.98107e-84	8.92607e-81
TBX20	-2.79945	1.15888e-14	8.43273e-14
C21ORF62	-2.79636	1.06363e-27	2.58129e-26
AADAT	-2.79161	2.87567e-39	1.67538e-37
CETP	-2.77133	2.76288e-39	1.61493e-37
TTC36	-2.75349	2.11949e-15	1.65904e-14
LRRC55	-2.75292	6.90122e-25	1.28578e-23
SLITRK3	-2.73954	2.83997e-07	8.70833e-07
SPATA22	-2.69874	3.43216e-13	2.13152e-12
MT1HL1	-2.69851	4.71966e-06	1.23325e-05
ADGRG7	-2.68575	8.38929e-26	1.71291e-24
SPSB4	-2.68541	3.4806e-16	2.94345e-15
CYP2C8	-2.67299	3.8062e-22	5.71122e-21
CXCL12	-2.66039	7.45548e-33	2.80144e-31
CALN1	-2.65395	9.14789e-09	3.37429e-08
COL25A1	-2.6518	1.23197e-18	1.32343e-17
CYP2B6	-2.63716	6.44934e-20	7.85248e-19
SLC25A47	-2.6326	3.63311e-14	2.50315e-13
ITLN1	-2.62317	2.94184e-12	1.63105e-11
DACH1	-2.61315	9.31963e-34	3.74586e-32
EGR1	-2.59085	1.86756e-33	7.35751e-32
LRRN3	-2.5891	4.03482e-24	7.04066e-23
C9	-2.5833	7.17364e-12	3.84616e-11
MT1E	-2.55806	1.60132e-13	1.02841e-12
BHLHA9	-2.54785	3.51788e-05	8.21098e-05
EGR2	-2.54459	3.8766e-30	1.1996e-28
LCAT	-2.54387	5.52397e-31	1.81955e-29
PPBP	-2.54112	6.17009e-13	3.72454e-12
PITPNM3	-2.53347	7.64482e-20	9.2639e-19
LGI1	-2.5319	1.36535e-09	5.56278e-09
MT1X	-2.51671	5.49673e-15	4.13608e-14
AC007906.2	-2.51192	3.26487e-26	6.9271e-25
RND3	-2.48832	8.15055e-52	9.78395e-50
PHLDA1	-2.48327	4.20341e-39	2.43308e-37
AVPR1A	-2.47671	1.65463e-11	8.52875e-11
BMP5	-2.47583	1.26801e-11	6.61406e-11
MT1G	-2.47038	2.02588e-08	7.1653e-08
TMEM27	-2.46616	1.53324e-20	1.97292e-19
GHR	-2.4632	1.64322e-30	5.22964e-29
ESR1	-2.46078	2.16519e-18	2.26737e-17
ZPBP	-2.457	1.17507e-05	2.91948e-05
FAM180A	-2.45172	5.78791e-13	3.50568e-12
INMT	-2.43872	2.65335e-22	4.0493e-21
ST8SIA6	-2.43725	1.38179e-17	1.34539e-16
CYP39A1	-2.43412	8.78471e-17	7.92351e-16
P2RY12	-2.43136	2.13756e-22	3.28176e-21
MT2A	-2.42877	1.98552e-17	1.90828e-16
PTGS2	-2.42826	5.66672e-21	7.63215e-20
RIPOR3	-2.41885	4.61582e-25	8.72711e-24
KDM8	-2.41515	4.80495e-28	1.20535e-26
NPY1R	-2.41419	1.50752e-21	2.13647e-20
SLC17A8	-2.41234	1.10744e-10	5.15554e-10
SFRP1	-2.40796	6.3868e-15	4.77369e-14
KIF19	-2.39406	4.54e-27	1.04777e-25
RCAN1	-2.38865	3.01712e-52	3.77372e-50
CXCR2	-2.36359	2.97432e-21	4.11118e-20
ADH4	-2.36317	1.0432e-13	6.85477e-13
SLC22A1	-2.35898	2.42727e-12	1.35542e-11
HAO2	-2.34879	1.42937e-12	8.23638e-12
KBTBD11	-2.33577	3.2128e-18	3.31588e-17
TSLP	-2.32571	1.02531e-16	9.16937e-16
RANBP3L	-2.32269	4.85752e-15	3.67831e-14
LPA	-2.31771	5.99439e-20	7.3085e-19
SIGLEC11	-2.31742	3.33327e-28	8.52917e-27
MRO	-2.31533	4.95799e-30	1.51071e-28
SYT9	-2.3122	8.98396e-06	2.26607e-05
SOCS3	-2.30849	3.66111e-25	7.00348e-24
DCN	-2.30587	7.41243e-15	5.50804e-14
FAM163B	-2.30491	1.71271e-09	6.8979e-09
CXCR1	-2.30485	1.34721e-18	1.43772e-17
SLC22A10	-2.30015	4.13136e-17	3.85867e-16
SCGB2A2	-2.28306	0.00334514	0.00581507
PDZRN4	-2.28163	1.28256e-10	5.92148e-10
UROC1	-2.27984	2.28738e-11	1.1603e-10
PLAC8	-2.27456	2.63205e-17	2.50409e-16
GLP2R	-2.27226	2.88818e-11	1.44135e-10
RETREG1	-2.27125	5.66194e-15	4.25323e-14
ATP13A4	-2.26914	5.97501e-13	3.61533e-12
CPEB3	-2.2685	2.77356e-42	2.00842e-40
GRIN2B	-2.25928	1.92946e-11	9.85448e-11
SAA2	-2.25689	1.61814e-07	5.12792e-07
C8ORF4	-2.25336	1.86703e-32	6.88529e-31
FREM2	-2.24992	1.9589e-06	5.40108e-06
MFSD2A	-2.24982	3.4569e-11	1.70519e-10
CSRNP1	-2.24631	1.76952e-59	3.01425e-57
HSD17B13	-2.23933	5.30923e-09	2.01787e-08
PADI4	-2.23733	4.3595e-16	3.65214e-15
GNAO1	-2.23484	7.3287e-15	5.45263e-14
MT1M	-2.23343	2.63311e-07	8.10042e-07
SAA2-SAA4	-2.23284	6.68958e-08	2.22812e-07
AMPD1	-2.23181	2.25866e-08	7.9368e-08
CYP4A11	-2.23136	1.89839e-20	2.4236e-19
ADRA2B	-2.22561	5.99332e-40	3.64614e-38
NRXN1	-2.22538	2.3571e-06	6.43258e-06
PCK1	-2.22381	1.88616e-14	1.33767e-13
SERPINE1	-2.22074	5.25021e-21	7.10327e-20
ANKRD55	-2.22058	1.3405e-21	1.91407e-20
LRRC19	-2.21292	4.37325e-11	2.13424e-10
MOGAT2	-2.2124	1.42341e-12	8.2047e-12
NNMT	-2.21112	4.44864e-13	2.73996e-12
KRTAP1-1	-2.20327	9.33558e-05	0.000206093
RET	-2.2012	1.99429e-10	9.03033e-10
NR4A3	-2.19991	2.48048e-20	3.12435e-19
TMEM26	-2.19037	3.43322e-35	1.52373e-33
SLC5A7	-2.18805	0.00032743	0.000665578
SOCS2	-2.18461	1.9729e-26	4.27207e-25
CTNNA3	-2.18388	3.65224e-11	1.79511e-10
GYS2	-2.1723	4.02583e-14	2.75991e-13
SCGB3A1	-2.17104	1.05111e-19	1.2643e-18
CYP4A22	-2.16144	9.6063e-18	9.51902e-17
PAMR1	-2.16133	2.65508e-29	7.53791e-28
LHX2	-2.15459	2.99058e-21	4.13047e-20
ZFP36	-2.15448	9.36421e-47	8.50194e-45
MS4A3	-2.15414	0.000283787	0.000583026
LILRA5	-2.14476	2.39537e-28	6.24541e-27
EHD3	-2.14365	3.99307e-41	2.68496e-39
NR4A1	-2.1384	1.46742e-22	2.29425e-21
TPPP2	-2.1352	1.23999e-17	1.21326e-16
EFNB3	-2.13012	2.44318e-21	3.39013e-20
IL1RN	-2.12728	2.46208e-26	5.28653e-25
EGR3	-2.12421	4.32804e-22	6.46171e-21
ST6GAL2	-2.1194	4.56982e-11	2.2229e-10
PGLYRP1	-2.09847	7.13571e-20	8.66459e-19
CBLN2	-2.09479	5.08666e-05	0.000116224
FCAR	-2.09223	2.4209e-14	1.69938e-13
ERVFRD-1	-2.08572	4.47685e-11	2.17945e-10
EPHA2	-2.08482	1.38431e-35	6.3324e-34
DSCAM	-2.08366	2.98784e-11	1.48777e-10
TCTEX1D1	-2.07475	7.20231e-13	4.30676e-12
IL1RAP	-2.07467	2.49157e-36	1.21098e-34
CR1	-2.06882	5.63549e-16	4.6665e-15
PLPP4	-2.06292	1.37902e-08	4.97683e-08
HBB	-2.05806	1.9828e-15	1.55614e-14
AOC1	-2.05608	2.043e-08	7.223e-08
ASPG	-2.05319	1.49378e-09	6.05297e-09
IL1RAPL2	-2.05184	7.13125e-11	3.40041e-10
ACSM3	-2.04971	8.91943e-23	1.4118e-21
MYOM2	-2.0495	5.22842e-17	4.82536e-16
FITM1	-2.04872	5.1823e-20	6.37049e-19
GLYATL1	-2.04664	1.23402e-17	1.20809e-16
HGF	-2.04468	1.07415e-13	7.03743e-13
CDH19	-2.04159	2.97776e-08	1.03197e-07
EPHB1	-2.04	1.14172e-21	1.64286e-20
MTUS2	-2.03894	1.29664e-07	4.15996e-07
SIGLEC7	-2.03662	7.86134e-30	2.33181e-28
ADGRE1	-2.03661	1.62398e-16	1.42525e-15
AGBL4	-2.03658	2.80347e-08	9.74972e-08
C7	-2.03399	5.23522e-10	2.26834e-09
INMT-MINDY4	-2.026	1.84557e-08	6.56129e-08
NOL4	-2.01972	3.2669e-06	8.71205e-06
FBP1	-2.01443	7.64791e-19	8.42825e-18
SLCO1B3	-2.01168	2.02468e-06	5.57216e-06
CPED1	-2.00996	7.67102e-21	1.01332e-19
GSTZ1	-2.00942	5.64732e-28	1.40484e-26
NGFR	-2.00928	8.85894e-16	7.17623e-15
RDH16	-2.0079	3.62884e-13	2.2482e-12
ADGRG4	-2.00627	0.000819186	0.00156438
SAA1	-2.00597	8.74211e-07	2.51385e-06
SRPX	-1.99828	4.08922e-13	2.52554e-12
HP	-1.99783	1.60274e-14	1.1462e-13
SRD5A2	-1.99012	1.23606e-10	5.72453e-10
CYR61	-1.98847	5.28832e-27	1.21265e-25
TRIB1	-1.98722	9.10151e-44	6.98668e-42
CCDC196	-1.98636	2.68843e-07	8.2635e-07
TFPI2	-1.98604	5.25352e-14	3.55119e-13
DPT	-1.98422	1.17277e-08	4.26953e-08
GLS2	-1.98318	1.19401e-08	4.34331e-08
RCVRN	-1.98276	2.34035e-14	1.64542e-13
SLC27A6	-1.98173	0.000375109	0.000755201
LY6E	-1.97856	1.50949e-14	1.08342e-13
TH	-1.97845	3.34411e-06	8.90733e-06
CD163	-1.97551	6.53487e-25	1.2188e-23
IGFBP3	-1.97379	5.06428e-26	1.05694e-24
SERPINA11	-1.96472	8.72083e-15	6.42955e-14
KCNE1B	-1.96081	2.87528e-07	8.81057e-07
CD4	-1.95885	5.58703e-34	2.29196e-32
GLYAT	-1.95535	9.90326e-10	4.11738e-09
LILRA2	-1.95485	7.41141e-31	2.42341e-29
HBD	-1.95176	1.3453e-05	3.31982e-05
C6	-1.94746	3.92831e-17	3.67863e-16
MMRN1	-1.94705	1.56977e-20	2.01702e-19
IL6	-1.94266	1.1117e-09	4.58986e-09
CBFA2T3	-1.94074	8.03645e-24	1.36505e-22
BRINP2	-1.94007	1.02784e-09	4.26306e-09
FPR1	-1.93676	1.4051e-16	1.23923e-15
P2RY13	-1.93464	1.48413e-24	2.68948e-23
HBM	-1.93462	8.32424e-05	0.000184838
GADD45B	-1.93132	1.13881e-25	2.28349e-24
SMPD3	-1.93097	3.42056e-18	3.52421e-17
PLSCR4	-1.92982	4.96173e-39	2.86276e-37
ASPA	-1.92317	8.89899e-19	9.72311e-18
MEGF10	-1.92067	6.683e-10	2.85212e-09
LILRB5	-1.91607	1.8274e-26	3.9811e-25
CHST4	-1.91584	0.000149186	0.000319599
SLC5A1	-1.91512	2.99523e-05	7.06391e-05
DPPA4	-1.9148	1.38612e-09	5.64191e-09
FAM13A	-1.90509	1.48404e-21	2.10495e-20
AKR1D1	-1.90384	1.73845e-10	7.92403e-10
CDHR2	-1.90279	4.77214e-08	1.61902e-07
ALDH8A1	-1.90254	3.6823e-20	4.58327e-19
ADGRB3	-1.90138	1.35257e-09	5.51576e-09
AFM	-1.90036	8.2789e-15	6.13153e-14
NRG1	-1.89741	8.86975e-08	2.90771e-07
PLGLB2	-1.89444	1.27684e-16	1.1289e-15
VSIG4	-1.89305	9.03032e-19	9.86058e-18
NR4A2	-1.89167	3.18161e-16	2.7137e-15
BCHE	-1.89036	1.86437e-12	1.0576e-11
KCNJ13	-1.8844	0.000295693	0.000605121
KCND3	-1.88219	1.59804e-10	7.31384e-10
SFRP5	-1.88168	0.000513204	0.0010107
CMTM5	-1.88041	1.68864e-07	5.33341e-07
MFAP3L	-1.88008	9.25928e-15	6.80129e-14
LRRC4	-1.87985	4.86792e-30	1.4858e-28
PRKAR2B	-1.87936	4.93504e-16	4.10741e-15
RNF125	-1.87839	5.10158e-24	8.79912e-23
MEP1B	-1.87728	5.71396e-06	1.47837e-05
CLEC4C	-1.87674	1.02295e-07	3.3236e-07
C11ORF96	-1.87593	4.86195e-16	4.04845e-15
TMEM132C	-1.86755	0.000465	0.000921958
F9	-1.86447	2.78584e-11	1.39378e-10
CCL14	-1.86243	7.10009e-25	1.32146e-23
JCHAIN	-1.86223	1.19452e-08	4.3443e-08
DPF3	-1.85244	1.10028e-18	1.18766e-17
SPIC	-1.85178	2.76575e-12	1.53723e-11
ACSM5	-1.85152	8.08018e-14	5.37057e-13
ANXA10	-1.84954	2.14304e-12	1.20422e-11
GPR83	-1.84728	1.57759e-15	1.25019e-14
PLP1	-1.8455	0.000942593	0.00178254
SLITRK2	-1.83779	8.12272e-07	2.34479e-06
ACSL1	-1.83617	1.47642e-22	2.3063e-21
RASGEF1B	-1.83179	2.83159e-28	7.27671e-27
FAM198A	-1.83048	1.0272e-09	4.26179e-09
TRAPPC3L	-1.82776	2.56216e-16	2.20215e-15
APOBEC3A	-1.82706	1.18301e-14	8.59084e-14
SAA4	-1.82494	8.01421e-13	4.76853e-12
ITGA9	-1.82482	8.65535e-26	1.7612e-24
IDO2	-1.82476	4.76543e-07	1.41477e-06
DTX1	-1.82367	1.90077e-13	1.21332e-12
ALB	-1.82337	3.03588e-20	3.80784e-19
C8A	-1.8233	1.36384e-17	1.33008e-16
MBL2	-1.82206	4.5145e-12	2.4678e-11
ORM1	-1.81997	5.39187e-17	4.9634e-16
FXYD1	-1.81878	1.3619e-09	5.55125e-09
CYP2C9	-1.81415	5.00974e-12	2.72768e-11
PI16	-1.81175	2.208e-07	6.86942e-07
MS4A6A	-1.81098	1.77464e-26	3.8756e-25
MAT1A	-1.80888	1.89378e-22	2.92253e-21
RNF152	-1.80649	4.1534e-32	1.50076e-30
UGT2B7	-1.80512	1.39884e-12	8.08129e-12
TDO2	-1.80479	1.75088e-11	8.97825e-11
HOGA1	-1.8045	1.36948e-16	1.20841e-15
ADH1B	-1.80373	1.72229e-11	8.84585e-11
IL1B	-1.80162	1.45123e-15	1.15517e-14
TUBE1	-1.80103	1.05466e-39	6.33011e-38
KMO	-1.79865	1.6392e-14	1.17134e-13
BEND4	-1.79706	7.33521e-08	2.43319e-07
ALAS2	-1.79697	1.06528e-10	4.96928e-10
SGMS2	-1.79597	1.14775e-35	5.29089e-34
KLRF1	-1.79594	6.21924e-22	9.14781e-21
RXFP1	-1.78939	1.1245e-19	1.34624e-18
ID1	-1.78763	1.29773e-17	1.2663e-16
TMEM154	-1.78741	7.66562e-12	4.0952e-11
ADH1A	-1.78716	6.01126e-14	4.03897e-13
PALM2	-1.78697	1.86738e-19	2.17732e-18
AGXT2	-1.78613	6.83009e-14	4.56684e-13
NOCT	-1.78423	4.64704e-20	5.72431e-19
TBXA2R	-1.78016	6.79793e-34	2.78233e-32
CFTR	-1.77945	8.45481e-05	0.000187528
ACADS	-1.77515	3.40106e-36	1.64409e-34
SHBG	-1.7708	6.52984e-10	2.79138e-09
FOXD3	-1.77065	0.00122551	0.00228184
TBX15	-1.76847	4.47267e-11	2.17801e-10
CCR9	-1.7684	7.04214e-09	2.63616e-08
WNT2	-1.76816	4.18388e-05	9.66333e-05
LYPD2	-1.76672	0.000304779	0.000622646
ACADSB	-1.76418	7.47803e-28	1.8474e-26
CBSL	-1.76148	1.09317e-06	3.10849e-06
C1R	-1.76001	9.09881e-28	2.22933e-26
PBLD	-1.75972	2.4911e-22	3.80494e-21
RNF165	-1.75789	3.1227e-14	2.16651e-13
GSTM5	-1.75459	8.55171e-09	3.16286e-08
DHODH	-1.75459	2.42335e-24	4.30855e-23
GNA14	-1.75237	1.78157e-21	2.49923e-20
HGFAC	-1.75224	7.08419e-07	2.06129e-06
GABRP	-1.75218	1.31527e-05	3.2493e-05
KLK10	-1.7492	2.51163e-05	5.99773e-05
PLCXD3	-1.74901	3.16272e-08	1.09374e-07
ASS1	-1.74777	2.4279e-18	2.52768e-17
BBOX1	-1.74752	2.97056e-08	1.03008e-07
OR13C5	-1.74651	0.00166473	0.00303591
ALDH6A1	-1.74614	1.14712e-22	1.80294e-21
CCDC71L	-1.74412	7.42075e-26	1.5221e-24
CLEC4D	-1.73977	4.32349e-09	1.66552e-08
ZG16	-1.73919	1.61843e-09	6.52698e-09
DUSP6	-1.73871	4.5398e-36	2.15955e-34
FAM83F	-1.73499	7.93312e-06	2.01694e-05
ATF3	-1.73209	2.41346e-23	3.97487e-22
KAZN	-1.73097	5.55771e-16	4.60635e-15
TMEM82	-1.72826	1.0289e-09	4.26585e-09
MCC	-1.72807	3.65034e-19	4.14803e-18
SCARA5	-1.72609	1.31191e-05	3.24144e-05
ADGRA1	-1.72605	0.00177053	0.00321631
FOXO1	-1.72307	6.20245e-30	1.87394e-28
HPX	-1.72249	1.49599e-15	1.18789e-14
C3ORF85	-1.72246	9.64874e-07	2.7608e-06
LILRA1	-1.72227	2.63958e-25	5.13169e-24
CAMK4	-1.72211	9.68264e-22	1.40343e-20
TCF21	-1.71768	4.43122e-16	3.70879e-15
SLC7A2	-1.71512	2.12484e-16	1.84222e-15
ACAD11	-1.71375	3.61989e-20	4.50873e-19
ZFP1	-1.71241	1.26023e-40	8.07904e-39
BACH2	-1.71149	9.4422e-18	9.36679e-17
LRRC4C	-1.70721	2.84552e-10	1.26384e-09
SIGLEC14	-1.7071	1.11607e-08	4.07638e-08
STEAP3	-1.70246	1.19775e-20	1.5569e-19
HEMGN	-1.7024	9.06689e-06	2.28602e-05
PAK5	-1.69918	0.00145351	0.00267446
PLG	-1.69826	6.37123e-16	5.23934e-15
OMG	-1.69668	6.87022e-17	6.25985e-16
C21ORF91	-1.69657	1.71112e-45	1.46436e-43
WDR17	-1.69389	5.36633e-13	3.26915e-12
FCGR2B	-1.69032	7.83628e-09	2.91332e-08
TCHH	-1.68931	1.53352e-11	7.92043e-11
CD302	-1.68826	1.49756e-30	4.79268e-29
ETS2	-1.6882	1.00992e-38	5.68034e-37
CD300E	-1.68811	1.16515e-18	1.25465e-17
POU6F2	-1.68568	0.000343294	0.000695454
KLK12	-1.68045	0.0270171	0.0399461
PCDH9	-1.67991	1.41247e-08	5.08525e-08
VSTM1	-1.67955	3.2163e-08	1.11141e-07
MIP	-1.67769	1.80738e-14	1.28434e-13
CLEC12A	-1.67747	2.34483e-16	2.02216e-15
ALDH2	-1.67442	5.95675e-28	1.47976e-26
PLPP3	-1.67325	5.70932e-33	2.18199e-31
NIPAL1	-1.67312	3.0498e-15	2.36039e-14
MAN1C1	-1.67302	7.20424e-16	5.88111e-15
PLIN2	-1.67214	3.73462e-22	5.61323e-21
CD244	-1.66916	1.0453e-16	9.33412e-16
ETFDH	-1.669	1.23369e-33	4.91444e-32
KCNK17	-1.66784	5.24648e-09	1.99487e-08
CYP3A4	-1.66731	9.71659e-05	0.000214055
PDE7B	-1.66673	1.56159e-19	1.83994e-18
DUSP1	-1.66627	5.36397e-21	7.24076e-20
PPP1R3B	-1.66132	3.87417e-21	5.31799e-20
ACVR1C	-1.66087	1.01655e-16	9.09553e-16
SCIMP	-1.66042	4.5415e-22	6.76911e-21
THBS1	-1.66038	3.09155e-14	2.14979e-13
CD160	-1.65765	2.79018e-20	3.50704e-19
FOSL1	-1.65661	7.83329e-12	4.17978e-11
AHSP	-1.65658	3.31674e-05	7.7699e-05
ATOH8	-1.65183	9.15793e-11	4.30936e-10
DLGAP2	-1.65144	2.24808e-05	5.40301e-05
IL13RA2	-1.65137	5.3645e-06	1.39401e-05
STEAP4	-1.65087	4.01709e-10	1.76102e-09
IL33	-1.65068	1.02348e-14	7.49631e-14
SLC39A14	-1.6447	2.99522e-30	9.34946e-29
C1RL	-1.64351	2.94261e-42	2.12224e-40
NAAA	-1.64147	7.34451e-32	2.591e-30
LRG1	-1.64056	1.95544e-15	1.53736e-14
SLC38A2	-1.64049	2.60958e-31	8.82324e-30
PLIN1	-1.63878	3.28503e-11	1.62534e-10
C10ORF142	-1.63537	3.57111e-07	1.07948e-06
GRAPL	-1.6345	1.7845e-10	8.1236e-10
SYTL5	-1.63154	5.51133e-12	2.99077e-11
RSAD2	-1.62362	7.20442e-13	4.30676e-12
TNR	-1.62211	0.000200653	0.00042128
PTGIS	-1.61819	2.3651e-08	8.29454e-08
KLKB1	-1.61592	6.51996e-18	6.56991e-17
OXT	-1.61457	0.000581443	0.00113596
MASP1	-1.60983	9.15249e-23	1.4474e-21
BHMT	-1.60956	4.22669e-08	1.44327e-07
SLC16A4	-1.60874	7.41282e-11	3.52809e-10
C1QTNF1	-1.60847	5.11724e-11	2.47504e-10
GPD1	-1.60804	2.67929e-11	1.3431e-10
DMGDH	-1.60716	1.46617e-15	1.16602e-14
IYD	-1.60691	2.15796e-11	1.09745e-10
CEACAM3	-1.60683	5.10527e-10	2.21472e-09
SAMD5	-1.60586	2.18249e-08	7.68425e-08
ABAT	-1.60566	3.55723e-18	3.66079e-17
CYP4F2	-1.60322	6.67269e-11	3.18856e-10
CAMK2B	-1.60266	1.10336e-06	3.13547e-06
UGT2B10	-1.602	9.95257e-10	4.13596e-09
MYOT	-1.59937	1.20464e-07	3.8787e-07
SERPINB9	-1.59887	2.69803e-26	5.76546e-25
PLK3	-1.59719	1.01046e-29	2.9628e-28
SLAIN1	-1.59315	1.77048e-09	7.12574e-09
SPP2	-1.59277	1.73984e-07	5.48445e-07
PROZ	-1.59043	8.96187e-12	4.74377e-11
CCL3	-1.59018	2.3589e-16	2.03332e-15
CD1D	-1.58887	5.28998e-14	3.57449e-13
ASPDH	-1.58715	5.86295e-10	2.52686e-09
GRAMD1C	-1.58639	1.39299e-18	1.4848e-17
WDR66	-1.58532	1.16131e-18	1.25127e-17
PALM2-AKAP2	-1.58451	8.90601e-11	4.19744e-10
KIR2DL1	-1.58437	5.87776e-08	1.97214e-07
ACAA2	-1.58429	1.95966e-24	3.51559e-23
ENO3	-1.5803	3.28609e-09	1.2833e-08
FGB	-1.57856	1.0703e-13	7.01736e-13
ARID3C	-1.57855	2.04748e-13	1.30232e-12
LIPN	-1.57831	0.000985759	0.00185808
CDC37L1	-1.57764	4.25407e-44	3.33721e-42
PANK1	-1.57699	9.22258e-30	2.71755e-28
IL10	-1.57296	5.65309e-12	3.0649e-11
EPB41L4B	-1.57291	1.47403e-21	2.09242e-20
PDGFRA	-1.57161	1.63953e-07	5.19021e-07
GNE	-1.57113	9.83524e-27	2.19343e-25
ADRA1B	-1.56657	8.22961e-13	4.89316e-12
IRF8	-1.56509	2.40354e-22	3.67433e-21
CFHR3	-1.56337	2.43534e-07	7.52696e-07
SCN7A	-1.56178	6.19096e-06	1.59189e-05
AZGP1	-1.55974	2.0468e-13	1.30232e-12
ALPL	-1.55733	2.70568e-10	1.20533e-09
NKX3-1	-1.55585	1.0421e-15	8.39214e-15
ADAMTS1	-1.55585	2.49367e-17	2.38003e-16
AQP3	-1.55386	3.65811e-21	5.03687e-20
C8B	-1.5535	3.29757e-16	2.79926e-15
CXCL2	-1.55269	2.0585e-11	1.04895e-10
ABCC9	-1.55056	9.88283e-13	5.80126e-12
GJB3	-1.55006	1.87459e-05	4.54999e-05
DUSP5	-1.54986	5.85985e-15	4.39267e-14
CLRN3	-1.54743	6.97595e-06	1.78296e-05
JUN	-1.54595	1.58771e-25	3.15182e-24
ORM2	-1.54584	1.54041e-13	9.91071e-13
CELA1	-1.5458	2.61757e-05	6.22745e-05
SPRY2	-1.54493	1.41323e-38	7.87449e-37
SERTAD1	-1.54407	6.73938e-28	1.66723e-26
ALDOB	-1.54335	1.77171e-09	7.12911e-09
PGLYRP2	-1.54329	6.71591e-09	2.51984e-08
CYP2E1	-1.54305	2.34395e-05	5.61907e-05
CP	-1.54286	8.9003e-15	6.55106e-14
HS3ST3A1	-1.54193	2.80862e-10	1.24838e-09
SMIM24	-1.54157	0.000162371	0.000345529
JUNB	-1.53924	2.07973e-24	3.71981e-23
NXPE4	-1.53761	0.00804877	0.0131028
HS3ST3B1	-1.53724	6.56147e-16	5.37602e-15
ADH1C	-1.53606	2.6303e-07	8.09317e-07
RDH5	-1.53537	1.58675e-14	1.13568e-13
CLC	-1.53324	0.00593465	0.00987415
GNMT	-1.53301	1.80893e-07	5.68122e-07
HAND2	-1.53288	1.43256e-05	3.5262e-05
THRSP	-1.53169	0.00011536	0.000251165
HPS5	-1.53031	2.42348e-25	4.73213e-24
MPC1	-1.52959	9.14725e-29	2.49022e-27
LDLR	-1.52914	1.08641e-27	2.63301e-26
SLC4A1	-1.52894	3.39126e-05	7.93202e-05
C2CD4B	-1.52597	7.73642e-09	2.87799e-08
RBMS3	-1.52498	4.14067e-21	5.64912e-20
ACAA1	-1.52475	1.46541e-26	3.216e-25
ADH6	-1.52465	8.40303e-14	5.5748e-13
GCH1	-1.52197	1.53999e-18	1.6337e-17
PON3	-1.52143	1.2199e-16	1.08069e-15
PRAM1	-1.52068	1.2896e-19	1.53567e-18
NPAS4	-1.5186	4.38399e-08	1.49413e-07
ANXA8	-1.51855	5.93131e-05	0.000134305
SKAP1	-1.51746	4.19382e-12	2.29601e-11
EPHX2	-1.51657	1.53904e-19	1.81818e-18
SERPINB2	-1.51365	0.00084587	0.00161155
BCKDHB	-1.51359	5.56549e-27	1.27132e-25
SIK1	-1.51329	8.27e-05	0.000183725
OLFML3	-1.5099	8.14566e-12	4.33999e-11
ADAMTSL2	-1.50959	6.77911e-10	2.89106e-09
S100A8	-1.50789	5.76292e-08	1.93605e-07
SLC27A5	-1.50775	7.8769e-10	3.32671e-09
SLC38A4	-1.50482	2.56022e-13	1.60843e-12
NAMPT	-1.50479	2.80285e-17	2.65669e-16
CCR1	-1.50346	4.37668e-17	4.07715e-16
SLC10A1	-1.5029	1.24349e-06	3.50971e-06
NDRG2	-1.50222	5.12411e-28	1.28182e-26
SLCO4C1	-1.49924	4.98353e-05	0.000114013
APOA5	-1.4987	1.42564e-09	5.79521e-09
ZAN	-1.49831	2.92102e-06	7.86353e-06
AGL	-1.49818	4.21537e-27	9.7917e-26
STARD5	-1.49802	1.32859e-18	1.4197e-17
CYP8B1	-1.49564	4.1085e-06	1.08225e-05
PHGDH	-1.49543	2.05806e-11	1.04895e-10
MFAP4	-1.49153	1.9534e-06	5.38676e-06
LINC00890	-1.49144	0.00230232	0.00411053
TMEM220	-1.48983	1.31783e-20	1.70803e-19
MMP27	-1.48982	0.0122912	0.0193863
IL18R1	-1.48733	1.76045e-16	1.54124e-15
BMPR1B	-1.48686	2.03306e-05	4.91464e-05
TTR	-1.48498	2.62025e-09	1.03434e-08
G0S2	-1.48433	3.17082e-08	1.09612e-07
PDE2A	-1.48101	2.88082e-18	2.9853e-17
ABCA8	-1.48086	4.2422e-09	1.63773e-08
SARDH	-1.48083	4.89779e-19	5.48197e-18
TLR4	-1.4802	1.29547e-21	1.85367e-20
TACSTD2	-1.47889	1.60423e-05	3.9252e-05
SLC19A3	-1.47885	9.73971e-14	6.4211e-13
WNT7A	-1.47821	0.000546309	0.00107247
KIR3DL1	-1.47725	3.13295e-07	9.54778e-07
GLOD5	-1.47673	1.55853e-10	7.14217e-10
WISP3	-1.47649	1.87265e-14	1.32914e-13
TMEM132E	-1.47535	2.28185e-08	8.01516e-08
ARHGAP10	-1.4753	6.28868e-17	5.75342e-16
MS4A7	-1.47513	5.16689e-18	5.23895e-17
WNT11	-1.47506	8.39671e-08	2.76276e-07
CYP2A6	-1.47251	0.000107968	0.000236078
SELP	-1.47102	2.42601e-09	9.61056e-09
RHOB	-1.46978	1.45143e-21	2.06197e-20
ODF3L1	-1.46977	3.78624e-10	1.6639e-09
LCE2D	-1.46966	0.00800552	0.0130431
TMEM235	-1.46885	0.0118398	0.0187288
TRPM8	-1.46648	4.30697e-09	1.65987e-08
GPR15	-1.46607	3.63015e-05	8.45759e-05
GRM8	-1.46469	0.00024358	0.000505062
AC135050.2	-1.46409	9.42083e-12	4.97934e-11
SVEP1	-1.46365	7.70848e-08	2.54803e-07
PMP2	-1.46317	0.0320255	0.0466722
EXPH5	-1.46298	1.16366e-07	3.75689e-07
PRR18	-1.46269	1.30897e-11	6.8158e-11
SERPINB8	-1.46263	3.22259e-16	2.74405e-15
KCNA3	-1.46165	5.72923e-09	2.16691e-08
AKR7A3	-1.45844	7.71818e-09	2.8718e-08
RCL1	-1.45823	4.83867e-19	5.42258e-18
VNN1	-1.45699	2.92206e-07	8.94319e-07
HBA2	-1.45673	4.09228e-07	1.22622e-06
PELI2	-1.45451	7.8979e-12	4.21174e-11
ID2	-1.44998	4.19957e-28	1.06538e-26
SH2D1B	-1.44964	2.77878e-16	2.38376e-15
EDNRB	-1.44902	5.31609e-21	7.18696e-20
HAO1	-1.44901	1.57277e-12	9.02486e-12
AGTR1	-1.44881	6.60705e-17	6.02619e-16
AOX1	-1.44856	2.69403e-09	1.06182e-08
N4BP2L1	-1.44689	2.71367e-28	6.9837e-27
KLF10	-1.4437	5.29792e-24	9.11141e-23
MPPED1	-1.44292	4.50079e-07	1.34079e-06
NPAP1	-1.44099	0.000185255	0.000390832
CES5A	-1.44061	1.90199e-07	5.95468e-07
PNRC1	-1.43996	1.57092e-34	6.70584e-33
CCDC42	-1.43923	1.62897e-12	9.33836e-12
FEZ1	-1.43905	5.8351e-17	5.35214e-16
GLYATL3	-1.43874	0.000401477	0.000804754
ZBTB21	-1.43677	3.30419e-33	1.28476e-31
SLC9B2	-1.43579	4.20583e-22	6.28975e-21
KCNE1	-1.43347	1.85597e-08	6.59172e-08
CYP4V2	-1.4288	6.57552e-22	9.6639e-21
CD226	-1.4282	1.44164e-13	9.30534e-13
GCGR	-1.42799	5.35375e-05	0.000121968
SLC7A8	-1.425	6.77956e-13	4.07868e-12
CFAP74	-1.42439	3.13727e-07	9.55933e-07
NFIL3	-1.42306	1.7361e-25	3.42735e-24
ACADL	-1.42302	3.69108e-07	1.11349e-06
KCNJ15	-1.4225	2.36616e-10	1.06228e-09
CAT	-1.42115	7.92936e-24	1.34814e-22
ERN2	-1.42091	0.00458356	0.00778478
LTK	-1.41971	3.64772e-09	1.41864e-08
CYP3A43	-1.41854	2.15545e-06	5.91296e-06
GSTM1	-1.41817	0.00218264	0.0039109
DSE	-1.41515	2.75339e-18	2.85656e-17
CD14	-1.41251	5.50463e-14	3.71111e-13
SLC1A1	-1.41164	1.06734e-08	3.90798e-08
OGDHL	-1.4088	1.56544e-09	6.32899e-09
COLEC11	-1.40724	3.26805e-09	1.27653e-08
AC093155.3	-1.40581	1.77626e-07	5.58841e-07
DNAJC12	-1.40531	4.53468e-09	1.74013e-08
ZC2HC1C	-1.40471	2.36913e-31	8.04066e-30
HBA1	-1.40237	5.55664e-05	0.000126381
AL136295.3	-1.40229	2.53802e-11	1.27729e-10
FAM46A	-1.40227	4.0716e-21	5.57324e-20
MTHFD2L	-1.40108	1.93403e-25	3.79299e-24
PAIP2B	-1.39938	2.75521e-10	1.22586e-09
TMEM56	-1.39688	1.01538e-18	1.10067e-17
ACAT1	-1.39381	1.32803e-24	2.41885e-23
HK3	-1.39299	2.30827e-12	1.29341e-11
CILP	-1.39216	1.72705e-07	5.44989e-07
BHLHE40	-1.3912	7.28663e-21	9.63969e-20
SIGLEC9	-1.38785	2.88667e-16	2.47156e-15
ST3GAL6	-1.38752	2.0989e-16	1.82237e-15
VMO1	-1.3865	3.58537e-19	4.07938e-18
PIM1	-1.38507	1.62367e-19	1.90808e-18
FGG	-1.38334	1.09889e-11	5.76047e-11
INHBC	-1.38296	6.41716e-10	2.74691e-09
IGFBP1	-1.38202	4.89954e-08	1.65972e-07
NLRP12	-1.38042	2.71195e-15	2.10987e-14
RIPK4	-1.37979	5.08816e-25	9.57967e-24
HERC5	-1.37973	9.6213e-12	5.0823e-11
FTCD	-1.3796	7.82797e-10	3.30761e-09
PRIMA1	-1.37867	0.00599789	0.00997474
CD69	-1.37696	9.73785e-11	4.56543e-10
MSRA	-1.37622	4.1292e-23	6.6837e-22
SCP2	-1.3762	1.42519e-18	1.51551e-17
TNXB	-1.37608	1.85196e-09	7.43529e-09
HSD17B6	-1.37554	1.06789e-09	4.41831e-09
MBNL2	-1.37529	4.31461e-25	8.17491e-24
GGT5	-1.37465	5.54237e-10	2.39389e-09
FGA	-1.37249	3.61485e-12	1.98817e-11
CLSTN2	-1.37154	5.14711e-07	1.52293e-06
SOX6	-1.36901	9.2224e-10	3.85492e-09
NR3C2	-1.36743	3.17299e-17	2.99168e-16
PNPLA7	-1.3674	5.02631e-18	5.0993e-17
SLC41A2	-1.36682	2.55765e-19	2.95517e-18
TEK	-1.3668	8.83503e-12	4.68217e-11
FRMD4B	-1.36586	2.8075e-34	1.17325e-32
FOLR3	-1.36585	0.000397074	0.000796464
AMDHD1	-1.36529	1.83653e-11	9.39058e-11
NDNF	-1.36448	3.0003e-05	7.07401e-05
AXL	-1.3639	4.14287e-18	4.23425e-17
SLC39A2	-1.36356	1.55144e-05	3.80227e-05
CFI	-1.36285	3.33895e-19	3.8087e-18
LRCOL1	-1.36205	6.64326e-05	0.000149461
SLC35D1	-1.36203	2.30294e-29	6.56943e-28
CAND2	-1.36185	4.60683e-08	1.5665e-07
GADD45G	-1.36087	3.90707e-10	1.71457e-09
NR1I2	-1.36038	1.58596e-07	5.03844e-07
FAM149A	-1.35947	2.41802e-18	2.51885e-17
HAAO	-1.35901	2.12611e-14	1.50188e-13
WDR72	-1.35824	3.36905e-07	1.02203e-06
CCL2	-1.35769	3.01412e-09	1.18173e-08
HMOX1	-1.35754	1.21065e-11	6.3241e-11
PON1	-1.35727	6.67162e-09	2.50375e-08
CCL4	-1.35659	1.61063e-11	8.30433e-11
KLHL15	-1.35545	7.61505e-32	2.68116e-30
GP6	-1.35536	4.7384e-08	1.60848e-07
AL163636.2	-1.35502	6.75756e-18	6.79785e-17
SIGLEC1	-1.35397	3.60772e-14	2.48853e-13
SLC46A3	-1.35326	3.82459e-09	1.48291e-08
ERRFI1	-1.35326	1.41545e-14	1.02084e-13
SPART	-1.35307	7.37265e-12	3.9493e-11
ZFPM2	-1.35248	1.77718e-13	1.13645e-12
CDA	-1.35036	3.80829e-09	1.47819e-08
CLIC6	-1.34843	0.000397197	0.000796539
EFHD1	-1.34468	1.02366e-07	3.3247e-07
FOXF1	-1.34313	1.41309e-11	7.3302e-11
STX11	-1.34271	7.33071e-13	4.3764e-12
ADGRG6	-1.34118	1.02615e-13	6.75017e-13
KLHL33	-1.34101	3.48772e-07	1.05534e-06
IL5RA	-1.34068	1.03133e-07	3.3484e-07
PXDC1	-1.33928	2.70108e-28	6.96132e-27
P3H2	-1.33915	2.10148e-10	9.48927e-10
P2RX3	-1.33908	1.40934e-07	4.50294e-07
CNTN4	-1.33864	9.50928e-10	3.96714e-09
ARHGAP20	-1.33855	6.49463e-09	2.44245e-08
SORL1	-1.33851	1.15112e-15	9.23268e-15
KLF6	-1.33676	1.62436e-21	2.28766e-20
ADRB1	-1.33647	4.48563e-06	1.1757e-05
ALDH1B1	-1.33589	5.20996e-17	4.8108e-16
PRG4	-1.33472	1.03829e-06	2.96091e-06
APOA1	-1.33387	5.41553e-08	1.82587e-07
MUT	-1.33367	4.71183e-25	8.88986e-24
SLC8A1	-1.3327	1.64354e-16	1.44171e-15
GAREM1	-1.33116	1.00088e-18	1.08693e-17
CA2	-1.33051	2.74762e-11	1.37581e-10
ADM	-1.33015	1.93479e-13	1.23459e-12
BLK	-1.32987	3.72982e-06	9.88612e-06
C1S	-1.32831	1.32419e-18	1.41653e-17
SRD5A1	-1.32615	2.00355e-15	1.57173e-14
CAMP	-1.3249	0.00015448	0.000330032
IER2	-1.3231	5.68118e-27	1.29609e-25
NPY5R	-1.32278	0.000215131	0.00044988
GPR82	-1.32116	5.6348e-10	2.43263e-09
SLC27A2	-1.31728	7.96892e-11	3.77568e-10
HIST2H3C	-1.317	0.0170579	0.0261751
ST6GALNAC1	-1.31446	7.98335e-07	2.30791e-06
SCN11A	-1.31445	5.95116e-08	1.9948e-07
FAM151A	-1.31298	0.000856303	0.00163056
PEMT	-1.31236	3.41049e-16	2.88826e-15
CLDN34	-1.31002	1.36667e-06	3.83687e-06
EYA2	-1.30985	1.67564e-05	4.09152e-05
SPRYD4	-1.30951	3.25664e-24	5.71622e-23
TFF2	-1.30839	0.0217681	0.0327897
FOLH1	-1.30833	3.4003e-11	1.67819e-10
TAT	-1.30832	3.25688e-05	7.63969e-05
LDHD	-1.30778	2.84775e-13	1.77937e-12
ANGPTL1	-1.30539	3.77865e-06	1.00012e-05
SYNE1	-1.30451	3.29133e-25	6.33679e-24
UGT1A1	-1.3045	5.05371e-06	1.31707e-05
TERB2	-1.30383	0.00108867	0.0020413
DMD	-1.30312	5.17953e-17	4.78518e-16
AKAP3	-1.3028	8.85386e-11	4.17616e-10
GATA3	-1.30138	3.5593e-09	1.38696e-08
BDH2	-1.30123	7.11245e-21	9.43019e-20
ANKRD30B	-1.29926	0.00497956	0.0084039
ANK3	-1.29662	1.99708e-08	7.07181e-08
GIPC2	-1.29654	5.05219e-12	2.74996e-11
NAT1	-1.29578	3.64597e-25	6.982e-24
PSAT1	-1.29573	3.57844e-13	2.21928e-12
SLCO1B1	-1.29549	3.29558e-09	1.28672e-08
EHHADH	-1.29516	7.49342e-12	4.01159e-11
CNTN3	-1.29465	0.00118911	0.00221708
NPBWR1	-1.29454	0.00415609	0.00711143
NCKAP5	-1.29424	1.98785e-10	9.00428e-10
IGF1	-1.29296	2.96665e-07	9.06569e-07
FGL2	-1.29231	3.42809e-14	2.36737e-13
ERLIN1	-1.29217	3.98535e-33	1.53957e-31
F8	-1.29115	4.06342e-17	3.79918e-16
FGL1	-1.29062	1.24675e-07	4.00707e-07
GCDH	-1.28964	3.6203e-17	3.40088e-16
FCN1	-1.28844	6.10628e-10	2.62541e-09
AC007040.2	-1.28783	8.07337e-06	2.04969e-05
TMPRSS2	-1.28452	2.79548e-14	1.95312e-13
ARHGEF26	-1.28317	1.0486e-13	6.88772e-13
ATF5	-1.28177	1.03334e-06	2.94821e-06
PPM1K	-1.28067	2.95827e-14	2.06203e-13
ACADM	-1.28021	8.25782e-19	9.0336e-18
SLC4A10	-1.27885	1.64281e-06	4.56545e-06
ATP11C	-1.2784	1.58737e-16	1.39449e-15
C2ORF40	-1.27821	2.43951e-06	6.63925e-06
KLRD1	-1.27666	9.42831e-11	4.43076e-10
CD300A	-1.27659	5.82369e-15	4.37107e-14
XDH	-1.27549	4.67416e-08	1.58788e-07
MAP2K1	-1.27506	1.77102e-64	3.77102e-62
HMGCL	-1.27478	2.14994e-21	2.99951e-20
ATP13A5	-1.27383	0.0160816	0.024794
NAALADL2	-1.27352	1.47806e-09	5.99335e-09
TRPV4	-1.27288	1.18839e-06	3.36162e-06
NFAM1	-1.27241	3.85996e-13	2.38807e-12
NTN4	-1.27232	1.74815e-14	1.24521e-13
SHMT1	-1.27069	8.92965e-13	5.27986e-12
RSPH10B2	-1.27064	0.000341728	0.000692358
SDC4	-1.27033	3.44135e-23	5.60073e-22
MLYCD	-1.26659	7.61461e-24	1.29709e-22
SYDE2	-1.26626	1.18508e-15	9.49235e-15
FNIP2	-1.2645	3.105e-14	2.15674e-13
ANTXR2	-1.26302	2.63492e-24	4.67542e-23
SLC5A8	-1.26247	0.0228931	0.0343343
RPS6KA6	-1.26162	0.00327624	0.00570694
RIC3	-1.26128	0.000225582	0.000470033
DLC1	-1.26061	2.36574e-22	3.62275e-21
BRINP1	-1.25752	0.000641891	0.00124589
ALKAL2	-1.25585	0.000531943	0.00104617
SIGLEC8	-1.25453	3.95129e-07	1.18778e-06
SERPINF2	-1.25376	3.00241e-12	1.66309e-11
CNGA1	-1.2534	2.94512e-07	9.00605e-07
PGM1	-1.25242	1.13361e-25	2.27818e-24
ALAS1	-1.25138	4.53625e-13	2.79008e-12
RGS18	-1.25091	1.25984e-11	6.5753e-11
SLC4A4	-1.2508	6.0944e-08	2.03877e-07
MAP2K3	-1.24998	9.03e-31	2.93656e-29
ASCL1	-1.24982	0.0161265	0.024859
THBD	-1.24882	1.91112e-12	1.0824e-11
MCL1	-1.24872	1.386e-39	8.2359e-38
AC008878.3	-1.24738	0.0130662	0.0205003
AMN	-1.24688	2.52015e-05	6.01568e-05
DNAJC25	-1.24683	4.01861e-25	7.67915e-24
CD200R1	-1.24559	1.72616e-12	9.85133e-12
AC024592.3	-1.24416	6.84141e-05	0.00015359
AQP7	-1.24232	3.60481e-15	2.77076e-14
PCK2	-1.23934	6.84299e-12	3.67438e-11
KLF11	-1.23893	2.34949e-23	3.88382e-22
LRRK2	-1.23824	2.81946e-12	1.56611e-11
TMEM45A	-1.23762	2.81041e-06	7.58747e-06
SLC28A1	-1.23584	5.9765e-06	1.54025e-05
GBP7	-1.23578	5.01418e-06	1.30753e-05
FAT4	-1.23484	8.72199e-10	3.65772e-09
MAFF	-1.23359	2.25387e-14	1.59025e-13
GC	-1.23357	6.48901e-15	4.84401e-14
PLGLB1	-1.23356	3.87516e-09	1.50089e-08
SPTBN2	-1.23163	7.5969e-09	2.82962e-08
PHYHD1	-1.23041	9.40156e-07	2.69352e-06
OR1L8	-1.22996	0.000225012	0.0004689
AC092042.3	-1.22926	5.51274e-05	0.000125446
CLEC9A	-1.22904	4.49553e-07	1.33945e-06
GABRA4	-1.22849	0.0205634	0.0311297
DEPDC7	-1.2275	1.12606e-12	6.57336e-12
CCDC141	-1.22652	1.35621e-05	3.3449e-05
ATAD3C	-1.22636	1.4129e-05	3.47849e-05
USH2A	-1.22619	6.17603e-06	1.58831e-05
FOXP2	-1.22559	0.000322097	0.000655407
RASD1	-1.2253	1.08849e-06	3.09666e-06
XG	-1.22405	0.000179793	0.000379865
MTHFD1	-1.22137	5.07767e-13	3.10387e-12
PROS1	-1.22091	9.04406e-21	1.18681e-19
A1BG	-1.22069	4.94625e-08	1.67301e-07
CYP2C18	-1.21989	5.40635e-08	1.82311e-07
MPIG6B	-1.21981	4.88831e-07	1.44995e-06
C1QTNF7	-1.21908	8.37347e-07	2.41327e-06
TMIGD3	-1.21868	9.7572e-10	4.06043e-09
RIDA	-1.21835	1.96758e-11	1.00406e-10
NLRP14	-1.21713	2.89673e-05	6.84514e-05
CCDC3	-1.21703	5.49798e-11	2.64987e-10
GPHN	-1.21689	5.74083e-17	5.26836e-16
F11	-1.21633	5.79812e-11	2.79002e-10
PIK3C2G	-1.21553	1.25522e-06	3.54115e-06
IFNL1	-1.2155	0.00137562	0.00254257
SERPING1	-1.21497	1.53941e-16	1.35502e-15
GPR146	-1.21371	9.14774e-13	5.39632e-12
BGN	-1.21338	6.10374e-09	2.30319e-08
IVD	-1.21197	1.41487e-25	2.82438e-24
DPYS	-1.21156	6.74246e-08	2.24531e-07
UPK1B	-1.21096	0.0148888	0.0230703
CISH	-1.20832	2.40798e-13	1.51652e-12
GOLGA6B	-1.20775	0.00397181	0.00681307
FCGR3B	-1.20658	2.90213e-05	6.8561e-05
PDK4	-1.20612	8.21719e-07	2.37091e-06
ACACB	-1.20506	3.8518e-15	2.95299e-14
UGT2A1	-1.20492	0.00336006	0.00583929
FAM196B	-1.20382	0.00295429	0.00518858
AC134669.2	-1.20288	0.0043464	0.00740661
FETUB	-1.19932	2.51739e-05	6.00989e-05
VWA2	-1.19908	0.000722058	0.00139047
ECHS1	-1.19816	3.28346e-20	4.10685e-19
PHOSPHO1	-1.19814	4.83458e-13	2.96744e-12
ALLC	-1.19797	0.000627374	0.00121917
TNFSF11	-1.19699	4.48139e-05	0.000103132
AGXT	-1.19654	7.94857e-08	2.62254e-07
SLC9A9	-1.19604	1.1729e-13	7.66755e-13
FHL2	-1.19557	9.55336e-10	3.98301e-09
SIGLEC5	-1.19546	1.8977e-09	7.60865e-09
GATM	-1.19526	1.74129e-11	8.93167e-11
PTGER2	-1.19404	6.14484e-09	2.31577e-08
C1ORF162	-1.1931	1.3599e-13	8.80318e-13
FCRL6	-1.1927	1.16641e-09	4.79263e-09
FAM110C	-1.19217	1.68942e-07	5.33491e-07
AL139011.2	-1.19199	7.5615e-09	2.81922e-08
ERICH3	-1.19168	4.33237e-06	1.13737e-05
GRHPR	-1.19164	3.70283e-16	3.12253e-15
DCUN1D3	-1.19008	8.02882e-41	5.20303e-39
FAM160A1	-1.19007	1.58332e-06	4.40697e-06
CPT2	-1.18847	1.31092e-20	1.7003e-19
MYC	-1.18813	2.15521e-09	8.58914e-09
JDP2	-1.18744	4.86906e-21	6.60758e-20
TMEM256-PLSCR3	-1.18415	3.09439e-10	1.36928e-09
HMGCS2	-1.18329	3.60095e-09	1.40167e-08
CBR4	-1.18313	8.93419e-22	1.29916e-20
CLDN8	-1.18309	0.0318277	0.0464029
TLR3	-1.18292	1.19264e-13	7.78807e-13
ADGRA3	-1.18232	5.16361e-13	3.15425e-12
PF4	-1.18171	0.00137972	0.0025496
CALML3	-1.18123	0.00155069	0.00284118
ACSM2A	-1.18113	4.25885e-07	1.27232e-06
PLEK2	-1.18097	3.51108e-05	8.19833e-05
CHIA	-1.18074	0.0308754	0.0451433
FXN	-1.17966	6.79966e-27	1.54143e-25
CARMIL3	-1.17931	1.41558e-08	5.09541e-08
MAN1A1	-1.17761	1.85209e-19	2.1623e-18
WEE1	-1.17707	3.41393e-20	4.26407e-19
PTGDR	-1.17574	2.2018e-09	8.76897e-09
PNPLA5	-1.17466	0.0141249	0.0219896
NUGGC	-1.17419	1.46942e-06	4.11106e-06
FCGR3A	-1.17411	1.98752e-09	7.95277e-09
MMAA	-1.17401	6.41468e-26	1.32333e-24
GPR65	-1.17298	4.47973e-12	2.44954e-11
SLC16A2	-1.17232	2.40734e-10	1.07968e-09
FAM83E	-1.17216	0.00221005	0.00395606
HRG	-1.17169	2.89258e-05	6.83624e-05
APOC3	-1.17105	3.70844e-07	1.11854e-06
SOWAHC	-1.17079	2.65149e-24	4.70015e-23
DNMT3L	-1.16857	0.000551359	0.00108132
SLC2A2	-1.16825	1.20302e-08	4.37164e-08
LIPJ	-1.16797	2.16882e-06	5.94688e-06
IDNK	-1.16759	1.61696e-16	1.41978e-15
KLF4	-1.1673	6.36105e-09	2.39423e-08
ACOT12	-1.16656	9.8061e-07	2.80358e-06
CSDC2	-1.16539	0.000620661	0.00120756
BNC1	-1.165	0.000184863	0.000390096
ZNF878	-1.16488	6.0211e-06	1.55066e-05
CPS1	-1.16449	5.36238e-05	0.000122134
CEACAM4	-1.16312	2.65403e-09	1.04721e-08
C11ORF54	-1.16263	6.88523e-20	8.37181e-19
PLCZ1	-1.16217	1.52549e-05	3.74125e-05
MT1A	-1.16165	0.000459846	0.000912347
FAM46C	-1.1613	4.0594e-10	1.77913e-09
COX6A2	-1.16068	0.00218827	0.0039202
HIVEP1	-1.15967	2.37421e-23	3.91383e-22
PRKCB	-1.15918	5.40092e-09	2.05097e-08
SEMA6D	-1.15863	3.44406e-08	1.18736e-07
SUCNR1	-1.15853	7.59222e-09	2.82846e-08
GSTA2	-1.15812	0.000899025	0.00170628
FAXDC2	-1.15801	6.33078e-12	3.4137e-11
SAMD12	-1.15789	2.88654e-05	6.82468e-05
SERPINA4	-1.15745	7.66156e-08	2.53375e-07
SGCA	-1.15672	1.16693e-05	2.90046e-05
SLC7A4	-1.15587	0.00472903	0.00801132
SLC6A12	-1.15547	2.22625e-07	6.92131e-07
MYO1B	-1.15427	2.40149e-20	3.02913e-19
EIF4E3	-1.15385	1.81385e-10	8.24669e-10
TTC39B	-1.15383	1.28938e-14	9.32547e-14
ZEB2	-1.15323	1.99003e-13	1.26812e-12
ANGPTL3	-1.15313	4.7238e-09	1.80805e-08
SERPINA10	-1.15241	2.33016e-12	1.30486e-11
APCS	-1.15211	7.00621e-07	2.04026e-06
LILRB1	-1.15184	3.15182e-10	1.39262e-09
IL2RB	-1.15179	3.76059e-09	1.46094e-08
SIRPB1	-1.15128	9.27758e-08	3.03251e-07
NCAM1	-1.15037	0.000365791	0.000737603
RMDN2	-1.14948	1.0812e-21	1.5608e-20
ANG	-1.14861	6.4717e-08	2.16037e-07
LEAP2	-1.14792	2.18084e-08	7.67996e-08
RNF180	-1.14614	5.12433e-10	2.22245e-09
FAHD2A	-1.14317	9.83442e-27	2.19343e-25
IGSF10	-1.14289	9.51498e-05	0.00020982
DLG2	-1.14143	1.87745e-09	7.53593e-09
AR	-1.14134	5.879e-07	1.72862e-06
TGFBR3	-1.14047	7.24659e-11	3.45173e-10
GRIK3	-1.13985	0.00470601	0.00797534
CRP	-1.13936	0.00299844	0.00526094
DUSP10	-1.13927	1.0465e-15	8.42002e-15
NCOR1	-1.13924	1.03705e-29	3.02589e-28
GP5	-1.13908	0.000372021	0.000749537
ACOX2	-1.13796	3.50004e-11	1.72551e-10
OR6T1	-1.13622	0.000393305	0.000789611
ZDBF2	-1.13532	4.1153e-06	1.08388e-05
SLC39A5	-1.13404	1.74681e-05	4.25602e-05
RNASE3	-1.13382	0.0046044	0.00781647
CITED2	-1.13111	2.20292e-16	1.90806e-15
OTC	-1.13062	7.49835e-06	1.91021e-05
FMO3	-1.13041	7.17989e-07	2.08676e-06
CES3	-1.13035	2.33824e-07	7.24689e-07
PPP1R1A	-1.13009	4.08104e-05	9.43921e-05
NSUN6	-1.12948	2.16846e-22	3.32633e-21
KLRC3	-1.12844	0.00523184	0.00879481
OAS2	-1.1281	1.52433e-07	4.85387e-07
CU639417.2	-1.12807	3.38653e-07	1.02641e-06
GAS1	-1.12758	9.13533e-06	2.30198e-05
FLT3	-1.12616	2.39844e-06	6.53742e-06
SGK1	-1.12558	6.20875e-10	2.66498e-09
KANK4	-1.12544	0.00348634	0.00604701
TM6SF2	-1.12543	2.21771e-07	6.89604e-07
AC135586.2	-1.12383	4.44828e-10	1.94148e-09
MPEG1	-1.12353	1.47417e-12	8.48634e-12
SRGN	-1.12309	2.57716e-12	1.43553e-11
TMEM71	-1.12146	5.88075e-14	3.95525e-13
SAMD11	-1.12087	4.79271e-05	0.000109816
LARP1B	-1.12033	5.99615e-29	1.65761e-27
LIPG	-1.11811	1.39835e-08	5.03945e-08
CYP2J2	-1.11807	2.20742e-10	9.94505e-10
IGLON5	-1.11804	0.000109912	0.000240124
LECT2	-1.1178	0.000173976	0.000368427
C10ORF82	-1.11664	0.0195175	0.0296535
OR2W3	-1.11652	0.0131017	0.0205451
GABRG1	-1.11616	0.00232256	0.00414212
MPO	-1.11501	5.7399e-05	0.000130251
UGP2	-1.11463	2.55061e-16	2.19328e-15
SULT2A1	-1.11381	7.25939e-06	1.85197e-05
MPDZ	-1.11379	2.88294e-10	1.27983e-09
HPGD	-1.11228	0.000728913	0.00140232
APOL6	-1.11174	9.88288e-18	9.77684e-17
FRMD6	-1.1117	8.46095e-12	4.49325e-11
DBT	-1.11156	1.57211e-25	3.1243e-24
MEFV	-1.11062	4.88347e-11	2.36966e-10
NRBF2	-1.11033	4.75364e-43	3.49891e-41
C16ORF96	-1.11004	1.762e-07	5.54453e-07
C21ORF33	-1.11002	0.000652063	0.00126399
ANO1	-1.10978	1.26906e-05	3.14165e-05
SERPINA3	-1.10957	1.30789e-06	3.67928e-06
SLC13A5	-1.10929	1.83191e-05	4.45183e-05
TCEAL2	-1.10923	0.00962462	0.0154682
TAGAP	-1.10886	1.66207e-08	5.93724e-08
GCKR	-1.10831	1.77747e-09	7.14904e-09
PEX11G	-1.10797	2.17995e-12	1.22381e-11
HABP2	-1.10777	2.67769e-07	8.2333e-07
PCDH19	-1.10774	1.51978e-05	3.72775e-05
SULT1A1	-1.10731	9.85955e-10	4.10207e-09
TSPAN11	-1.10728	1.08178e-05	2.70385e-05
VTCN1	-1.10701	0.0110182	0.0175284
C5AR1	-1.10693	1.80968e-12	1.02886e-11
ART4	-1.10651	1.74667e-07	5.50403e-07
ADK	-1.10566	8.19981e-22	1.19724e-20
PRELP	-1.10563	5.78757e-05	0.000131233
SIRPD	-1.10496	0.000312187	0.000636692
SPATA18	-1.10301	5.13071e-05	0.000117141
ZFP36L1	-1.10272	3.28276e-30	1.02114e-28
GDF6	-1.10233	0.000262031	0.000540813
NCR1	-1.10145	2.6e-05	6.1881e-05
MYH6	-1.10104	0.015114	0.0233929
GSPT2	-1.10085	8.13652e-06	2.06425e-05
PTCRA	-1.09783	9.00302e-06	2.27056e-05
SULT1E1	-1.09754	0.000473711	0.000937879
CPN2	-1.09714	2.83324e-08	9.84752e-08
ZCCHC24	-1.09681	5.77022e-24	9.88565e-23
STAB1	-1.09577	2.59719e-14	1.81956e-13
SATB1	-1.09495	4.09137e-10	1.79227e-09
KIAA0040	-1.09493	3.86801e-15	2.96415e-14
IFIT1	-1.0948	7.03661e-07	2.04779e-06
PDCD1LG2	-1.09351	3.53454e-07	1.06897e-06
ASXL3	-1.09176	0.000936223	0.00177161
COBLL1	-1.09068	5.41343e-13	3.2956e-12
SORD	-1.0896	9.7518e-10	4.05913e-09
PTGIR	-1.08906	1.00506e-08	3.68902e-08
TSPYL5	-1.08845	1.32335e-06	3.72103e-06
MRC1	-1.08819	3.24434e-05	7.61327e-05
NRK	-1.08773	0.000474294	0.000938928
FBXO15	-1.08745	2.10743e-09	8.40995e-09
GNPNAT1	-1.0874	2.54393e-25	4.96192e-24
KCNH7	-1.08708	0.00376913	0.00649717
KCNJ10	-1.08597	0.000680115	0.00131381
PDLIM5	-1.08543	4.18551e-26	8.77632e-25
NEGR1	-1.08452	0.000153242	0.000327622
GJB2	-1.08408	1.43261e-09	5.82225e-09
SMIM14	-1.08296	1.15968e-17	1.13905e-16
RGN	-1.0829	7.35239e-10	3.11844e-09
OASL	-1.08202	1.98792e-06	5.47689e-06
MYO16	-1.08113	1.9861e-07	6.21037e-07
ITIH1	-1.08083	8.54428e-09	3.16077e-08
PLPBP	-1.0805	9.06442e-24	1.53238e-22
PDE11A	-1.08028	2.62186e-05	6.23598e-05
TRPC5	-1.0801	0.00231175	0.00412407
SLC3A1	-1.07993	0.00468723	0.00794802
ACOT2	-1.07981	9.24978e-17	8.30947e-16
SOCS6	-1.07956	3.72267e-33	1.44433e-31
GJC3	-1.07921	5.64064e-07	1.66153e-06
SERPINA1	-1.0778	1.72033e-11	8.84188e-11
NT5C1B	-1.07767	1.31634e-09	5.37658e-09
TKFC	-1.07734	3.48703e-08	1.2009e-07
SYNPO2	-1.07638	2.34031e-08	8.21084e-08
MTTP	-1.07606	1.11408e-07	3.60463e-07
FREM1	-1.0759	0.00266834	0.00471414
FNDC4	-1.07531	3.05359e-08	1.05703e-07
PPARGC1A	-1.07458	1.12991e-05	2.8147e-05
FERMT2	-1.07357	2.93099e-27	6.88879e-26
GPAT3	-1.0713	3.38601e-07	1.02641e-06
ARG1	-1.07078	8.84016e-06	2.23137e-05
SSC5D	-1.06988	8.43791e-06	2.13587e-05
CMBL	-1.06978	9.67151e-09	3.55716e-08
QDPR	-1.06938	1.26693e-14	9.17424e-14
GABARAPL1	-1.06837	2.89963e-11	1.44626e-10
CASS4	-1.06801	3.15515e-11	1.56454e-10
GPR142	-1.06676	0.00220465	0.00394797
AC010542.3	-1.06628	0.000959295	0.00181125
ABHD6	-1.06617	7.06623e-15	5.26392e-14
RTL5	-1.06558	5.08016e-07	1.50387e-06
SEC24B	-1.06327	2.29793e-20	2.90465e-19
LPIN2	-1.06219	2.81954e-13	1.7633e-12
CDKL2	-1.06206	0.00258384	0.00457388
FHL1	-1.06189	1.13781e-09	4.68697e-09
WFDC1	-1.06178	7.79694e-07	2.2573e-06
YPEL2	-1.0608	1.02658e-19	1.2373e-18
CTBS	-1.06068	1.1482e-24	2.10202e-23
C1QC	-1.06045	1.11715e-08	4.07949e-08
MLIP	-1.06032	7.74317e-06	1.97005e-05
CFL2	-1.05981	3.71427e-20	4.61664e-19
HAS2	-1.05938	0.00295649	0.00519142
PRUNE2	-1.05846	5.45794e-06	1.41685e-05
NR0B2	-1.05825	6.32362e-07	1.85204e-06
CRISPLD2	-1.05818	3.21326e-06	8.57797e-06
GLUD1	-1.05796	8.80215e-12	4.66613e-11
ZADH2	-1.05774	5.50106e-31	1.81535e-29
PLA2R1	-1.0567	2.47486e-06	6.72727e-06
GFI1B	-1.05489	0.0101241	0.0162083
CR1L	-1.0548	0.0037309	0.00643748
PXMP2	-1.05475	5.43034e-12	2.9486e-11
ITGAD	-1.05422	0.00011388	0.000248125
ENPEP	-1.05416	4.27891e-09	1.64976e-08
TECTA	-1.05413	7.1192e-11	3.39557e-10
TREH	-1.05408	0.000508057	0.00100122
ALDH4A1	-1.05319	2.04682e-12	1.15524e-11
TMEM25	-1.05303	3.14662e-07	9.58618e-07
SUCLG2	-1.05256	1.82983e-19	2.13771e-18
TTPA	-1.05234	1.28649e-06	3.6225e-06
DNAH6	-1.05193	0.000133131	0.00028772
DGAT2	-1.05184	2.18347e-08	7.68618e-08
TMEM47	-1.05101	8.4752e-09	3.13716e-08
C1QB	-1.04797	1.48812e-07	4.74193e-07
CPB2	-1.04714	7.00572e-10	2.98131e-09
DHTKD1	-1.04691	2.1712e-13	1.37807e-12
SELE	-1.04655	0.000163984	0.00034863
PTPRD	-1.04648	0.000116323	0.000253109
CLEC12B	-1.0464	0.000120017	0.000260765
TSPAN7	-1.04639	7.3412e-11	3.49587e-10
SLC31A1	-1.04579	2.43809e-23	4.00805e-22
FANCC	-1.04576	5.61224e-13	3.4062e-12
NADK2	-1.04557	2.67872e-14	1.87301e-13
ARL5B	-1.04552	2.9869e-24	5.26342e-23
NCOA7	-1.04498	2.28316e-11	1.15849e-10
XCR1	-1.0449	0.000294179	0.000602437
ABLIM3	-1.04417	2.1398e-12	1.20278e-11
RASGRP4	-1.04372	1.96555e-13	1.25332e-12
MYD88	-1.04338	4.07159e-35	1.78491e-33
GBP1	-1.04328	4.63582e-10	2.01939e-09
G6PC	-1.04306	2.52274e-05	6.02106e-05
ZNF536	-1.04201	0.0126525	0.0198948
EVA1A	-1.04139	1.34599e-09	5.49016e-09
TUBB1	-1.04077	3.42443e-08	1.18083e-07
TJP2	-1.03913	3.05269e-22	4.61933e-21
CLEC17A	-1.03906	0.00106071	0.001992
SAMSN1	-1.03773	3.45858e-08	1.19191e-07
IGFBP4	-1.03704	2.91283e-14	2.03114e-13
AMOTL2	-1.03703	3.81167e-12	2.09513e-11
INHBA	-1.03529	7.97043e-07	2.30529e-06
RUNDC3B	-1.03512	4.2351e-07	1.26628e-06
RNASE4	-1.03423	1.05378e-08	3.8599e-08
MED12L	-1.03362	3.05718e-06	8.19554e-06
CHST7	-1.0336	5.72123e-09	2.16434e-08
IFIT1B	-1.03266	0.00158962	0.00290686
TF	-1.03206	9.1277e-08	2.98734e-07
CSF1R	-1.03205	1.48796e-09	6.0321e-09
TAPT1	-1.03074	6.39646e-27	1.45556e-25
AVPI1	-1.0307	9.04636e-14	5.97942e-13
KDM6B	-1.03008	1.22303e-23	2.05787e-22
GREM2	-1.02843	0.00433814	0.00739465
FABP1	-1.02759	0.000163151	0.000347066
PRODH2	-1.0268	3.06304e-06	8.20881e-06
CMTM6	-1.02648	4.17164e-24	7.27232e-23
ETFRF1	-1.02643	1.57084e-21	2.21928e-20
CD81	-1.02605	1.45181e-14	1.04495e-13
CD274	-1.02474	7.24195e-08	2.40404e-07
DAO	-1.02422	1.21076e-05	3.00315e-05
BLNK	-1.02303	1.28316e-15	1.02595e-14
ELMSAN1	-1.02185	1.30192e-21	1.8614e-20
TFR2	-1.02168	7.99991e-09	2.96921e-08
RBP4	-1.02067	2.60555e-08	9.09678e-08
MXRA5	-1.01955	5.16769e-05	0.000117925
APOL1	-1.01897	1.77729e-12	1.01141e-11
PINK1	-1.01843	1.5491e-13	9.95946e-13
RND1	-1.01822	3.40026e-07	1.03027e-06
CPB1	-1.01774	0.00122184	0.00227549
EPM2A	-1.01766	1.17456e-21	1.68741e-20
AMBP	-1.01716	3.61165e-09	1.40552e-08
DPYD	-1.01674	1.72688e-11	8.86537e-11
PTPN3	-1.01666	4.43765e-24	7.706e-23
AZU1	-1.01654	3.54747e-05	8.27573e-05
GPR180	-1.01528	6.62443e-10	2.82915e-09
KIR3DL2	-1.01486	0.00137089	0.00253408
NMUR1	-1.0146	1.4838e-07	4.73074e-07
VKORC1	-1.01459	5.38526e-15	4.06074e-14
ZNF330	-1.01444	7.20486e-31	2.36019e-29
GOLGA6A	-1.01385	0.0102137	0.0163328
WISP2	-1.01297	0.00169151	0.00308246
RBP5	-1.01242	1.27226e-06	3.58525e-06
PHLDB2	-1.0124	3.06515e-17	2.89458e-16
CD180	-1.01197	2.31366e-08	8.1205e-08
KIR2DL3	-1.0117	0.000601764	0.00117297
LRRN1	-1.01145	0.0126451	0.0198897
CMPK2	-1.01058	8.05495e-07	2.32672e-06
CRYBG1	-1.0099	7.43275e-10	3.15029e-09
DCXR	-1.00984	4.60877e-06	1.20568e-05
PDE6G	-1.00982	5.06956e-09	1.93294e-08
SULT1A2	-1.00949	3.65193e-06	9.69116e-06
CCDC38	-1.00874	4.84513e-07	1.43762e-06
ADRB2	-1.0087	2.15345e-06	5.90927e-06
A1CF	-1.0083	2.50796e-14	1.75912e-13
KHK	-1.0077	9.83102e-09	3.61285e-08
SLC25A25	-1.00753	8.8751e-08	2.90893e-07
CDNF	-1.00732	2.17601e-13	1.37986e-12
DHRS1	-1.00693	5.8222e-10	2.51051e-09
LILRA4	-1.00688	2.76238e-05	6.54582e-05
HMGN5	-1.0064	1.83803e-06	5.08192e-06
IL6ST	-1.00614	7.23136e-25	1.34449e-23
APOH	-1.00608	1.90599e-07	5.96613e-07
FAM167B	-1.00562	2.53037e-12	1.41079e-11
VNN3	-1.00523	5.06523e-05	0.000115778
PLA2G16	-1.00442	7.5599e-09	2.81922e-08
SLC28A3	-1.00437	0.0120373	0.0190143
USP38	-1.00361	2.743e-24	4.84796e-23
DPEP3	-1.00269	0.000362932	0.000732332
FLRT3	-1.00227	2.18523e-06	5.99004e-06
TSC22D2	-1.00138	1.06329e-24	1.95257e-23
MST1	-1.00052	2.28208e-09	9.06849e-09
GOT2	-1.00013	8.82263e-14	5.83586e-13
LGALS4	1.00002	0.000350495	0.000708678
PRPF3	1.00016	7.62528e-29	2.08541e-27
CLDN7	1.00049	3.56749e-06	9.47834e-06
ACE	1.00057	4.7986e-11	2.32975e-10
CCDC24	1.00075	2.12177e-12	1.19377e-11
GPR156	1.00096	0.00208363	0.00374325
P2RX5	1.0013	0.000391844	0.000786944
GPR161	1.0016	2.28747e-08	8.03333e-08
LIN37	1.00207	6.44015e-33	2.43528e-31
AACS	1.00256	3.80017e-15	2.91466e-14
CHEK2	1.00261	7.24472e-11	3.45173e-10
RASA4	1.00318	1.73429e-07	5.46984e-07
MROH2B	1.00321	0.01529	0.023647
TTLL3	1.00397	8.85306e-15	6.52166e-14
SIRT7	1.00425	3.14015e-22	4.74365e-21
FUT1	1.00433	3.49167e-08	1.20192e-07
KLHL23	1.00451	8.59427e-14	5.68901e-13
MRPL53	1.00504	1.30842e-28	3.4877e-27
UBAP2L	1.0059	3.39809e-38	1.84176e-36
SH2D3A	1.00597	8.11441e-06	2.0591e-05
ZNF707	1.00685	2.47484e-28	6.42453e-27
AC104581.1	1.00735	3.92832e-10	1.72295e-09
TMEM45B	1.00753	2.66084e-05	6.3245e-05
PANO1	1.00754	4.06772e-09	1.57343e-08
PGF	1.0088	5.03423e-10	2.18655e-09
CATSPER1	1.009	5.25159e-06	1.36625e-05
ADCK5	1.00919	3.28475e-16	2.7897e-15
UMODL1	1.00969	0.022494	0.0337751
PLA2G2C	1.00975	0.00131966	0.00244595
ME1	1.00988	1.11582e-05	2.78194e-05
CPT1C	1.0102	1.40444e-08	5.05732e-08
SLC38A1	1.01099	5.43585e-06	1.41173e-05
LINC01125	1.01134	2.88362e-12	1.60126e-11
GRID1	1.01139	0.00225772	0.00403694
DDIT4L	1.01142	5.64481e-05	0.000128256
TMC1	1.01153	0.000208335	0.000436589
PIAS3	1.01184	7.18592e-21	9.5135e-20
CHI3L2	1.01267	0.000432445	0.000862287
MLNR	1.01398	0.0270798	0.0400255
CCDC137	1.01491	5.42558e-24	9.32199e-23
OXLD1	1.01529	8.6645e-17	7.81904e-16
AMIGO3	1.01529	0.00108032	0.00202627
TTYH3	1.01568	1.04088e-11	5.47727e-11
GPX8	1.01631	8.61605e-08	2.83076e-07
AC023509.3	1.01635	9.06538e-13	5.35303e-12
GRAMD1B	1.01639	0.000209295	0.000438445
UQCC2	1.01641	1.13235e-16	1.00812e-15
Z83844.1	1.0166	0.000863053	0.00164254
NPIPB13	1.01672	0.00109568	0.0020525
ZNF468	1.01674	4.57145e-07	1.36003e-06
CDKN2AIPNL	1.01693	1.11498e-17	1.09635e-16
HAUS5	1.01695	4.94368e-31	1.6405e-29
AC005020.2	1.01714	0.00606174	0.0100772
ATP6V1C1	1.01764	5.13023e-21	6.95146e-20
C16ORF74	1.0177	5.07912e-06	1.32312e-05
NDOR1	1.0186	5.40637e-28	1.34865e-26
COG2	1.01888	4.4952e-35	1.9658e-33
VAT1L	1.01891	0.00262082	0.00463476
CHRM4	1.01909	0.00448643	0.0076314
TBX18	1.01937	0.00211059	0.00378826
CCSAP	1.02034	1.80707e-15	1.4251e-14
SMYD2	1.02062	1.53052e-14	1.09763e-13
RAP2A	1.02103	2.75928e-17	2.61955e-16
RHBDL2	1.0217	1.26478e-06	3.56586e-06
RNF24	1.02193	1.40614e-15	1.12008e-14
JPH2	1.02239	7.77539e-07	2.25143e-06
RASA4B	1.02272	0.00202992	0.00365521
WDR88	1.02353	8.07355e-12	4.30285e-11
FANCA	1.02364	5.06119e-16	4.20848e-15
CNTD1	1.02374	2.19743e-14	1.55103e-13
AGO2	1.02385	7.61845e-21	1.00712e-19
BCAM	1.024	4.52611e-09	1.73721e-08
C20ORF96	1.02415	7.15621e-23	1.14384e-21
MANF	1.02478	8.39915e-15	6.21544e-14
SLC36A1	1.02542	2.17014e-20	2.75089e-19
ST6GALNAC4	1.02549	3.11397e-10	1.37692e-09
ARL2	1.02609	7.50407e-12	4.01489e-11
GDAP1	1.02679	1.3381e-09	5.45922e-09
DSTYK	1.02769	2.72692e-22	4.15095e-21
CDC25B	1.02793	7.32828e-14	4.89081e-13
PYCARD	1.02812	1.44562e-06	4.04637e-06
SBF1	1.02821	2.42e-23	3.98197e-22
PKP1	1.02887	0.0023937	0.00425573
GLIS2	1.02909	4.64412e-07	1.38073e-06
AC090360.1	1.0293	1.5422e-06	4.30057e-06
ZNF813	1.0293	2.39182e-06	6.52136e-06
BORA	1.02978	3.18913e-14	2.21003e-13
TMEM246	1.03014	2.06831e-05	4.99714e-05
PNMA8A	1.03023	0.00663406	0.0109745
BSG	1.0305	1.01748e-17	1.00489e-16
FBXO47	1.03129	0.0330348	0.0480061
CRYAB	1.03137	0.000121903	0.000264639
SCUBE3	1.03184	8.05017e-09	2.98477e-08
CDK3	1.03248	1.04859e-09	4.34145e-09
BTN1A1	1.03276	0.0185555	0.0282863
SP7	1.03319	0.0323524	0.0470949
WFS1	1.03345	1.97618e-19	2.29818e-18
GALNT10	1.03374	1.19998e-21	1.72116e-20
CNTN5	1.03457	0.0140406	0.0218678
ZNF213	1.03485	3.39758e-18	3.50254e-17
ARHGEF16	1.03485	1.09013e-05	2.72242e-05
FLAD1	1.03508	1.68157e-30	5.3422e-29
CKMT2	1.03519	0.000284266	0.000583875
C8ORF59	1.03617	3.3734e-16	2.8582e-15
CLCN2	1.03678	1.79484e-21	2.51587e-20
TMEM200A	1.03705	3.4085e-05	7.97025e-05
AKR1C2	1.03714	1.70403e-05	4.15859e-05
BMP8A	1.03716	3.85686e-06	1.01957e-05
GNB1L	1.03801	7.45567e-18	7.46652e-17
CCNJL	1.03808	0.000114385	0.000249165
SLC35F3	1.03826	0.00649655	0.010759
C8ORF76	1.03835	4.39228e-17	4.08956e-16
XK	1.03864	0.00013344	0.00028825
LRP12	1.03904	2.44867e-07	7.56554e-07
ST6GALNAC2	1.03923	1.01235e-06	2.89202e-06
GPHA2	1.03963	0.0329998	0.0479631
CCDC112	1.03968	4.95553e-11	2.40137e-10
ANGPT2	1.04004	4.56858e-10	1.99204e-09
HOPX	1.04019	4.74542e-07	1.40944e-06
UNKL	1.04027	2.27645e-17	2.17853e-16
KCNJ14	1.04098	6.30672e-11	3.02094e-10
ARMC9	1.04146	1.51739e-11	7.84165e-11
MYMK	1.04226	0.0190267	0.0289603
NFE2L3	1.04226	5.4888e-09	2.08302e-08
RPL36A	1.04241	1.44222e-10	6.63297e-10
PPP1R42	1.04278	0.0253752	0.037718
HIST1H4I	1.04291	8.77835e-12	4.65558e-11
ACLY	1.04339	1.49619e-29	4.30238e-28
ORAOV1	1.04374	7.29517e-13	4.35664e-12
BCL11A	1.04375	0.000287621	0.000590087
MSANTD1	1.04402	7.15449e-09	2.67486e-08
SASS6	1.04427	1.20321e-17	1.17986e-16
YEATS2	1.04445	4.7877e-30	1.46381e-28
PLOD3	1.0446	1.16242e-27	2.8096e-26
PIGZ	1.04481	1.43127e-10	6.58598e-10
ZNF789	1.04498	1.53807e-26	3.37132e-25
CLK2	1.04563	1.89454e-33	7.4474e-32
GNRH1	1.04573	1.17145e-11	6.12828e-11
VAMP1	1.04576	2.81361e-15	2.18232e-14
TMEM81	1.04684	3.87532e-23	6.28413e-22
APC2	1.04686	3.16541e-15	2.44458e-14
TSEN54	1.04694	4.52781e-26	9.48295e-25
RFC3	1.04694	1.70338e-18	1.8017e-17
TCF3	1.0474	9.17592e-28	2.24515e-26
TRIM65	1.04754	1.94376e-28	5.09021e-27
PIFO	1.04814	0.000662992	0.0012835
PYCR3	1.0485	5.42931e-15	4.09051e-14
CUEDC1	1.0497	1.99882e-19	2.32299e-18
CKLF	1.04983	1.94619e-15	1.53076e-14
CCDC13	1.05038	5.09048e-05	0.000116296
PLEKHD1	1.05046	0.000217567	0.000454801
PGBD1	1.05047	3.08388e-12	1.70716e-11
KCNH3	1.05048	0.00040855	0.000817648
GRIN2D	1.05049	3.04712e-06	8.17062e-06
ARHGEF2	1.05059	5.28875e-13	3.22518e-12
STXBP4	1.05086	7.40688e-17	6.73511e-16
PPP2R3B	1.05174	1.45991e-24	2.64826e-23
NTNG2	1.0518	1.96357e-05	4.75436e-05
MICAL1	1.05208	2.31566e-10	1.04091e-09
C10ORF35	1.05214	2.4143e-07	7.46839e-07
BATF	1.05271	5.59676e-05	0.000127229
DCAF13	1.05274	1.15496e-19	1.37994e-18
ZNF618	1.05278	2.14467e-17	2.05351e-16
MGP	1.05307	3.5505e-06	9.43881e-06
ARIH2OS	1.05426	1.04045e-20	1.36134e-19
PWWP2B	1.05461	3.34294e-11	1.65216e-10
NECTIN4	1.05483	0.000437125	0.000870843
PKN1	1.05506	1.899e-15	1.4943e-14
TRPM6	1.05517	0.00104067	0.00195662
CALCR	1.05563	0.00433042	0.00738359
CACNB1	1.05631	1.01931e-10	4.76888e-10
DENND4B	1.05641	6.08005e-39	3.46331e-37
PVRIG	1.05668	0.000122936	0.000266784
HCN4	1.05691	0.018969	0.0288798
MIA	1.05738	0.00249716	0.00442745
PFDN6	1.05777	4.23415e-20	5.23735e-19
FAM229A	1.05802	8.14533e-15	6.04011e-14
CLIC3	1.05872	7.53972e-05	0.000168359
MOGAT3	1.0588	5.4956e-06	1.42476e-05
PAX2	1.05909	0.0299854	0.0439643
ARMC12	1.05911	3.48735e-08	1.2009e-07
CACYBP	1.05916	3.21223e-27	7.53989e-26
HRNR	1.05936	0.0019457	0.00351097
LY96	1.05937	1.2714e-05	3.14701e-05
SNURF	1.06	1.39518e-05	3.43728e-05
RAVER2	1.06023	7.02652e-08	2.33426e-07
KLF13	1.06089	8.2507e-17	7.4717e-16
SMIM2	1.06147	0.0044296	0.00754119
PCNA	1.06258	9.82865e-24	1.65845e-22
AKNAD1	1.06311	0.00856251	0.0138848
ZBED6CL	1.06325	9.10585e-13	5.37338e-12
CENPX	1.06379	7.36216e-13	4.39371e-12
TUBA3D	1.06398	0.000186711	0.000393533
MAST2	1.06413	4.47243e-31	1.48688e-29
PDZD2	1.06421	8.67915e-09	3.20867e-08
RHBDF2	1.06422	2.45385e-16	2.11313e-15
MALRD1	1.06475	0.00277726	0.00489352
IFI27L1	1.06532	2.95615e-15	2.29188e-14
SF3B4	1.06648	1.06058e-32	3.96024e-31
PRSS3	1.06684	0.00832513	0.0135256
S100A2	1.06693	0.000614602	0.00119656
CALB2	1.06707	0.00494864	0.00835722
RSPO2	1.06715	0.021863	0.0329187
PPT2-EGFL8	1.06784	1.74559e-21	2.45261e-20
PIGC	1.06805	7.44159e-38	3.91471e-36
PRRT3	1.0681	3.70471e-18	3.80381e-17
TBKBP1	1.06822	3.35491e-15	2.58646e-14
SCTR	1.06863	0.000363871	0.00073398
RTEL1-TNFRSF6B	1.06871	1.76607e-13	1.13016e-12
TAZ	1.06962	6.01072e-32	2.13309e-30
QPCT	1.06972	2.37366e-06	6.47479e-06
ZNF66	1.06983	4.7981e-05	0.000109925
ATP6V0A4	1.0702	0.0214774	0.0323927
ROR2	1.07036	0.000155179	0.000331367
TSPAN10	1.07054	1.80229e-10	8.20177e-10
DNAH10OS	1.07091	3.31513e-08	1.14402e-07
CPT1B	1.07133	7.44423e-11	3.5421e-10
STC1	1.07229	3.14284e-08	1.08708e-07
RNF43	1.07263	4.31372e-07	1.28807e-06
TCOF1	1.07272	7.1682e-30	2.14399e-28
DLL4	1.07282	3.87457e-17	3.6321e-16
HID1	1.07299	2.04055e-07	6.37842e-07
EXOSC4	1.07336	4.069e-10	1.7829e-09
SPON2	1.07344	9.03787e-13	5.33924e-12
SLC13A4	1.07355	1.51155e-09	6.12079e-09
ZNF285	1.07417	6.05253e-07	1.77759e-06
HGH1	1.07603	3.20308e-16	2.72941e-15
ILDR1	1.07604	0.0014468	0.00266366
SQSTM1	1.0765	1.84931e-11	9.45318e-11
ADGRG1	1.07674	1.07422e-07	3.48133e-07
DNASE1	1.0776	1.12191e-17	1.10256e-16
ARHGAP4	1.07768	6.11555e-10	2.62813e-09
VPS72	1.07788	4.4339e-34	1.83152e-32
NUPR1	1.07826	1.10773e-09	4.57465e-09
GLS	1.07877	3.98223e-11	1.9498e-10
RAB24	1.07889	3.54102e-28	9.03491e-27
KRBA1	1.07891	1.4513e-09	5.89284e-09
GSTA4	1.0796	3.46688e-12	1.91149e-11
FBXL19	1.08002	3.46384e-28	8.85059e-27
PLPP7	1.08028	1.67477e-06	4.64705e-06
SYNGR1	1.08101	7.47021e-06	1.90331e-05
ANKS3	1.08121	6.13474e-25	1.14776e-23
KANTR	1.08179	1.2069e-06	3.41129e-06
ARNT2	1.08237	0.000347581	0.000703183
ATP8B3	1.08268	1.30641e-09	5.33846e-09
C6ORF132	1.08346	0.00219112	0.00392492
MRAS	1.0838	1.26788e-10	5.8628e-10
ITGA11	1.08456	5.54058e-08	1.86522e-07
ZNF341	1.08484	2.72351e-24	4.81826e-23
MGAM	1.08495	0.00220993	0.00395606
TUBG1	1.08548	4.09214e-26	8.59062e-25
PSMG3	1.08549	2.1855e-16	1.89389e-15
HIST2H2AC	1.08557	2.27233e-09	9.03378e-09
TMEM213	1.08578	0.0159141	0.0245528
ATAT1	1.08619	4.44957e-23	7.16981e-22
CD70	1.08633	5.68741e-05	0.000129158
NAA40	1.08635	4.63466e-29	1.2892e-27
ZAR1L	1.08666	0.00361681	0.00625691
PRKCG	1.08674	0.0150087	0.023238
B9D1	1.08702	2.51277e-12	1.40229e-11
CEP250	1.08729	1.64361e-40	1.04247e-38
MYRF	1.08795	3.25806e-11	1.61289e-10
LRRC66	1.08888	0.00011777	0.000256132
ACBD6	1.0893	1.12711e-33	4.50997e-32
ALOX15	1.08936	3.32333e-05	7.78126e-05
BCL2L14	1.08971	0.000123135	0.000267183
SLC35F4	1.09012	0.0100557	0.0161076
NNAT	1.09212	9.07949e-06	2.28888e-05
ABCC5	1.09274	1.23754e-31	4.31474e-30
LAMB3	1.09275	2.82482e-06	7.62293e-06
TIFAB	1.09283	3.39573e-05	7.94143e-05
GRM1	1.09298	0.00225525	0.00403333
C11ORF91	1.09336	0.000285629	0.000586337
PSMD4	1.09348	1.9249e-23	3.19672e-22
CENPP	1.09428	1.36454e-24	2.48283e-23
MAP1B	1.09438	8.31687e-10	3.50096e-09
SBK1	1.0947	5.29881e-06	1.37794e-05
TMEM54	1.09517	8.18753e-07	2.36273e-06
METTL12	1.09535	7.48199e-16	6.09116e-15
ZNF431	1.09536	1.67101e-11	8.60077e-11
SHISA3	1.09558	0.000701983	0.00135313
FAM50A	1.09604	2.07956e-18	2.18153e-17
MEF2B	1.0961	7.83335e-10	3.3091e-09
HECW1	1.09627	0.000253706	0.000524661
STK31	1.09649	0.000166246	0.000353018
STX16-NPEPL1	1.09732	2.8423e-09	1.1173e-08
SNAI2	1.09732	3.73657e-07	1.12645e-06
FIGNL1	1.09817	7.92285e-19	8.72049e-18
DEFB124	1.09833	0.012464	0.0196363
CGB7	1.0988	0.00357234	0.00618358
USP54	1.09886	5.68757e-09	2.15297e-08
ZNF71	1.09992	1.22991e-16	1.08902e-15
CNIH4	1.10009	3.70299e-28	9.4079e-27
NECAB1	1.10079	3.13182e-05	7.35984e-05
RAMP1	1.10103	5.56455e-07	1.64102e-06
CFAP43	1.10128	1.53751e-08	5.50879e-08
MYBPC2	1.10149	0.00112276	0.00210059
SNCB	1.10188	0.0187849	0.028619
HIST1H1T	1.10189	0.0158236	0.0244266
PPP1R35	1.10278	6.06231e-21	8.1274e-20
RASEF	1.10283	0.000103004	0.000225831
TMEM79	1.10369	9.61079e-39	5.43983e-37
SIPA1L2	1.1039	1.50516e-08	5.40047e-08
FAIM2	1.10402	0.000482529	0.000954356
SERPINH1	1.10439	1.49333e-15	1.18657e-14
CHRNA7	1.1046	0.00996069	0.0159667
ZNF888	1.10543	0.000294102	0.000602354
CERS3	1.10664	0.00514721	0.0086672
CACNB3	1.10676	3.13085e-11	1.55378e-10
C1QTNF3-AMACR	1.10709	0.000223425	0.000466081
MFSD10	1.10711	4.91229e-13	3.01101e-12
VSIG8	1.10763	0.0080434	0.0130952
GTF2IRD1	1.10809	3.69236e-21	5.07621e-20
BOLL	1.10863	0.0340727	0.0494022
ANKRD34A	1.10865	2.44259e-15	1.90612e-14
TLR9	1.10878	0.000522705	0.00102862
PCBP4	1.1094	5.60541e-22	8.27897e-21
RFXANK	1.11022	5.39444e-21	7.27639e-20
OR56B4	1.11043	0.0023043	0.00411365
KLHDC7B	1.11129	5.59109e-07	1.64803e-06
SAXO1	1.11183	3.17661e-05	7.46118e-05
ZSCAN16	1.11245	8.422e-24	1.42783e-22
IMPG2	1.11245	4.43465e-09	1.7054e-08
FRZB	1.1135	3.72604e-08	1.27842e-07
C8ORF34	1.11376	0.0145117	0.0225388
MYH3	1.11463	2.82697e-06	7.62618e-06
STK32B	1.11512	1.89143e-07	5.92472e-07
CHRM1	1.11642	0.0310268	0.0453387
SEMA3G	1.11644	2.35878e-11	1.19313e-10
ZNF605	1.11675	2.50745e-28	6.49974e-27
CTLA4	1.11691	2.53163e-05	6.03985e-05
ULK4	1.11712	2.83231e-08	9.84619e-08
NSD2	1.11749	2.24724e-25	4.3928e-24
CLN3	1.11759	1.97876e-21	2.76717e-20
SLC2A6	1.11913	1.61744e-08	5.78473e-08
EDA2R	1.11967	1.87699e-05	4.55458e-05
PITX3	1.12004	0.0124278	0.0195862
WT1	1.12014	0.0125159	0.0197094
ANXA13	1.12039	0.00029601	0.0006057
IL11	1.12043	0.000218666	0.000456899
SLC38A5	1.12099	3.99947e-06	1.05462e-05
C1ORF116	1.1215	0.00103265	0.00194258
SUCO	1.12155	3.01415e-29	8.51675e-28
ANKRD22	1.12181	0.000727122	0.00139917
SPTY2D1-AS1	1.12241	6.9551e-13	4.17867e-12
ZBTB32	1.12277	3.07997e-07	9.39392e-07
CA5B	1.12287	1.09131e-09	4.51208e-09
UGT1A7	1.12309	0.000658704	0.00127617
TEX48	1.12339	0.0242046	0.0361281
POC1A	1.12351	1.42303e-18	1.51411e-17
FAM19A5	1.12369	0.00386243	0.00664264
ITGA3	1.12503	3.99885e-06	1.05461e-05
SIAH3	1.12575	0.019227	0.02925
PIEZO2	1.12741	1.42314e-12	8.2047e-12
NOV	1.12787	3.78822e-08	1.29826e-07
CHKA	1.12813	6.94057e-19	7.66763e-18
RTL10	1.12949	3.75086e-36	1.80344e-34
C9ORF84	1.12965	5.93312e-05	0.000134329
EFCAB8	1.12989	6.06003e-05	0.000136942
ALDOA	1.13031	4.48476e-14	3.05695e-13
RNF144A	1.13101	1.03339e-11	5.44103e-11
ACYP1	1.1312	7.64834e-27	1.7229e-25
VPS45	1.13124	4.23915e-59	6.89285e-57
SYT6	1.13159	0.000569291	0.00111404
ZNF530	1.13171	1.32235e-15	1.05587e-14
BCL2L15	1.13224	8.25808e-06	2.09213e-05
PCSK1	1.13336	7.54332e-05	0.000168418
PARM1	1.13387	3.00753e-07	9.1859e-07
TRIM11	1.13401	1.86935e-36	9.11039e-35
ZNF788	1.13476	2.98638e-08	1.03476e-07
C22ORF23	1.13501	3.84231e-12	2.11067e-11
RIMS3	1.13506	3.56085e-10	1.56677e-09
PLEKHG2	1.13526	4.92293e-19	5.50667e-18
PRR5L	1.13553	8.01039e-07	2.31535e-06
AP5Z1	1.13607	3.60637e-39	2.09427e-37
LOXL4	1.13619	8.54046e-05	0.000189311
HUNK	1.13737	0.000238377	0.000494963
CLEC18B	1.13784	1.15725e-05	2.87799e-05
FBXL6	1.13808	2.79794e-17	2.65345e-16
ZC3H3	1.13814	9.7296e-28	2.36767e-26
PEG3	1.13885	0.00271365	0.00478898
SMPDL3B	1.13976	9.53463e-05	0.000210201
PIGU	1.14013	2.03409e-31	6.94307e-30
LIG1	1.14043	9.79595e-29	2.65069e-27
RUFY4	1.14133	1.91937e-05	4.65111e-05
CNBD2	1.14216	3.22253e-12	1.7806e-11
KLC2	1.14229	1.37685e-27	3.30555e-26
HLA-DOB	1.14328	6.66954e-06	1.70953e-05
ARHGEF11	1.14352	1.28309e-29	3.71607e-28
CLTCL1	1.14416	1.60572e-12	9.20803e-12
GRM7	1.14462	0.00452476	0.007692
KITLG	1.14498	3.39849e-11	1.67777e-10
SLC47A2	1.14502	2.20582e-08	7.7603e-08
FAM9C	1.14506	0.00901003	0.0145616
SPATA25	1.14512	1.74505e-12	9.94328e-12
TTYH2	1.14525	4.19065e-09	1.61922e-08
ADGRG5	1.14533	7.69091e-05	0.000171499
PCDHA7	1.14702	0.001171	0.00218491
NXPH3	1.14719	2.68239e-08	9.35471e-08
MECOM	1.14815	5.01382e-11	2.4283e-10
RHNO1	1.14824	4.23472e-32	1.52706e-30
ZNF467	1.14872	1.17735e-09	4.83425e-09
PLCB4	1.14896	3.65268e-07	1.10302e-06
SCN5A	1.14926	0.000155717	0.000332437
ARHGAP28	1.1497	1.17754e-06	3.33358e-06
WDYHV1	1.14975	1.54849e-20	1.99111e-19
NTN5	1.14997	2.743e-07	8.42254e-07
GDPD1	1.15029	4.33213e-15	3.29581e-14
LAGE3	1.15047	3.11807e-16	2.66332e-15
ATP1A4	1.15127	0.000999785	0.00188312
HIST1H4A	1.15145	0.0026383	0.0046643
ROR1	1.1515	4.73652e-05	0.000108668
SNX15	1.15204	1.12555e-18	1.21421e-17
C1ORF105	1.15311	1.32175e-07	4.23747e-07
C1ORF198	1.15493	1.44152e-20	1.86025e-19
CUL7	1.15526	5.52004e-35	2.38482e-33
CORO6	1.15527	5.15323e-08	1.74038e-07
FSD1L	1.15606	1.89428e-16	1.65355e-15
ANKLE1	1.15614	1.16096e-08	4.22738e-08
TRPC3	1.15639	0.00331113	0.00576185
BEND3	1.15648	2.68058e-15	2.08728e-14
GAS2L3	1.15681	2.9754e-13	1.85687e-12
RANBP17	1.15762	7.9611e-06	2.02348e-05
SRC	1.15773	6.86079e-11	3.27669e-10
PDGFRB	1.15812	7.26172e-14	4.8482e-13
GOLGA6L10	1.15825	1.15782e-09	4.76055e-09
TIGD7	1.15846	1.82268e-20	2.33027e-19
ZNF580	1.15858	9.07657e-19	9.899e-18
C4ORF46	1.15914	2.95022e-25	5.71698e-24
SCUBE2	1.15953	5.12109e-05	0.000116936
NANOS3	1.15997	0.000162182	0.000345209
EFCAB12	1.16038	2.65071e-06	7.17907e-06
CHRNA6	1.16058	0.00638196	0.0105888
NEU1	1.16111	1.70288e-24	3.06723e-23
CADPS	1.16139	0.00551295	0.00922487
GJB7	1.16153	0.0244549	0.0364712
ABCA4	1.16218	9.97624e-09	3.66471e-08
PCDHB16	1.16223	1.0137e-05	2.54043e-05
RHEBL1	1.16254	2.59469e-16	2.22904e-15
NRIP2	1.16307	7.78617e-17	7.06921e-16
SYT15	1.16365	4.13121e-06	1.08775e-05
TMEM262	1.16406	4.30966e-25	8.17418e-24
SLITRK5	1.16429	0.000725741	0.00139693
ACP7	1.16437	0.00384702	0.00662124
SEC14L5	1.16498	5.47795e-06	1.42122e-05
FOXD4L1	1.16499	0.000160891	0.000342705
NOL12	1.16516	5.79833e-30	1.75778e-28
LYG1	1.16624	1.25121e-14	9.06773e-14
DHX34	1.16629	6.33736e-36	2.99077e-34
IQCE	1.16656	9.77535e-29	2.64912e-27
FBXL22	1.16669	2.5951e-17	2.47156e-16
USP21	1.1674	1.10147e-43	8.41916e-42
APOD	1.16763	5.15582e-06	1.34251e-05
OLR1	1.168	0.0003638	0.000733919
DNMT1	1.16826	6.21066e-22	9.1427e-21
STAMBPL1	1.16835	2.31762e-12	1.29824e-11
PPOX	1.16843	4.28072e-40	2.64017e-38
SNRPB	1.16851	5.73659e-27	1.30707e-25
HIST1H4B	1.16859	0.00137707	0.00254498
CFAP45	1.16911	3.31673e-06	8.84099e-06
RFX5	1.17033	9.43449e-30	2.77086e-28
PPP1R16A	1.171	4.39452e-14	3.00231e-13
ADCY6	1.17152	2.53688e-37	1.29272e-35
MC1R	1.1719	8.93944e-12	4.7333e-11
SRSF12	1.17216	1.28304e-07	4.11778e-07
GOLGA6L9	1.17247	9.58427e-18	9.50246e-17
IL12A	1.173	1.73027e-06	4.79438e-06
PRIM2	1.17344	1.75793e-38	9.67459e-37
POLN	1.17354	2.51961e-09	9.96146e-09
H2AFZ	1.17372	7.64836e-27	1.7229e-25
PEA15	1.17386	1.31402e-39	7.83417e-38
TP53AIP1	1.17391	0.000792966	0.0015169
PABPC3	1.17421	7.35149e-10	3.11844e-09
E2F5	1.17454	2.79076e-16	2.39288e-15
TTC9B	1.17508	9.61151e-07	2.75102e-06
ASRGL1	1.17528	1.84108e-08	6.54664e-08
NBL1	1.17566	4.89025e-07	1.45029e-06
S100A6	1.17584	1.32627e-06	3.72864e-06
DDR1	1.17656	1.29356e-06	3.64125e-06
FAM171B	1.17763	5.31371e-10	2.30123e-09
MFSD6	1.17766	1.03536e-13	6.80575e-13
TRAF2	1.17774	1.31296e-29	3.79381e-28
EGFL8	1.17792	1.44901e-13	9.34618e-13
ZNF93	1.17818	2.68256e-08	9.35471e-08
CDS1	1.17826	9.35839e-05	0.000206545
SIPA1L3	1.17947	1.3409e-21	1.91407e-20
ANXA2	1.17966	1.3965e-17	1.35823e-16
UNC119B	1.18002	2.62714e-21	3.64256e-20
PGP	1.18086	3.83804e-18	3.93168e-17
DKK3	1.18217	1.38802e-06	3.89246e-06
DUOXA1	1.18238	0.00115348	0.00215514
ANKRD23	1.18263	4.06598e-18	4.15804e-17
SLC1A3	1.1827	4.26077e-09	1.64383e-08
CCT3	1.18295	3.22664e-35	1.43561e-33
UNC13C	1.1833	0.0157684	0.0243446
IRX2	1.18412	0.00862512	0.0139787
QRFP	1.18441	4.11298e-07	1.23162e-06
GLA	1.18506	5.8151e-21	7.80261e-20
PSORS1C2	1.18552	0.0198378	0.0301102
HIST1H2BA	1.18638	0.0095109	0.015302
KRTCAP2	1.18663	4.61377e-28	1.15902e-26
PLPPR2	1.187	1.33243e-27	3.2032e-26
ZNF57	1.1872	3.09259e-14	2.14979e-13
OR52N2	1.18728	0.0321666	0.0468473
BACE2	1.18737	3.51073e-05	8.19833e-05
ARL16	1.18825	5.84568e-25	1.09483e-23
RPL8	1.18829	1.24053e-12	7.21799e-12
GJD4	1.18845	0.00274076	0.0048335
RHOBTB1	1.18855	8.88509e-06	2.24208e-05
SMG9	1.18875	2.44388e-28	6.35337e-27
RPL36A-HNRNPH2	1.18936	0.000577956	0.00112951
NPEPL1	1.18948	1.72544e-26	3.77664e-25
TTLL10	1.19025	1.76815e-05	4.30508e-05
NDRG1	1.19191	6.52935e-10	2.79138e-09
OCM	1.19195	6.38695e-05	0.000143918
CBFA2T2	1.19213	6.13043e-38	3.25368e-36
SCNN1G	1.19229	0.0144015	0.0223793
PMCH	1.1928	0.00403151	0.0069095
SMIM22	1.19291	0.00257624	0.00456134
FAM19A3	1.19292	0.00155605	0.00285012
CALCB	1.19365	2.28649e-06	6.25133e-06
SLC38A6	1.19505	6.63278e-27	1.50742e-25
PCDHGA2	1.19543	2.62128e-05	6.23544e-05
NEURL3	1.19568	2.99831e-06	8.05101e-06
AIF1L	1.19676	9.03271e-10	3.78181e-09
44816	1.19746	0.00849588	0.013783
RIMBP3	1.19793	8.11706e-05	0.000180462
CBX8	1.19795	2.66174e-27	6.2642e-26
SH3D21	1.19955	2.12853e-13	1.35243e-12
KCNMB3	1.20131	1.20306e-10	5.57605e-10
IKBKE	1.20143	5.32348e-11	2.56854e-10
PRTG	1.20158	6.82387e-05	0.000153235
SNRPE	1.20171	2.41688e-28	6.29233e-27
ATP1A2	1.2018	1.47167e-05	3.61651e-05
CCR10	1.20196	1.09705e-07	3.55249e-07
SCN4B	1.20245	2.4914e-11	1.25666e-10
SERPINE2	1.20299	2.57426e-06	6.98365e-06
TMPRSS5	1.2038	9.51085e-10	3.96714e-09
PRAMEF33	1.20384	0.0206894	0.0313072
GRIN2C	1.20426	2.63978e-14	1.84722e-13
NME1	1.20436	1.63992e-17	1.5855e-16
ELL3	1.2044	1.84888e-15	1.45743e-14
MYO19	1.20445	1.63157e-34	6.93165e-33
CYB561D1	1.20503	9.17466e-24	1.54956e-22
SGIP1	1.20557	2.97799e-07	9.09879e-07
SPESP1	1.20591	0.00128865	0.0023917
CASQ2	1.20602	1.93159e-08	6.85076e-08
BICD1	1.20754	2.57285e-13	1.6158e-12
UBE2Q2L	1.20794	0.000557856	0.00109298
GAL3ST4	1.20813	9.34221e-09	3.4417e-08
CACNA1C	1.20894	3.42006e-10	1.50854e-09
MFGE8	1.20909	1.39486e-15	1.11277e-14
MYBL1	1.20974	3.89685e-15	2.9837e-14
SNPH	1.21014	5.50793e-09	2.08939e-08
CHI3L1	1.21105	0.000777991	0.00149048
C1QTNF6	1.21116	1.15226e-16	1.02483e-15
MMEL1	1.2115	4.49883e-05	0.000103507
DRICH1	1.2115	1.60306e-07	5.08287e-07
C6ORF48	1.21169	3.69422e-22	5.55717e-21
GPR61	1.21334	5.49409e-07	1.6212e-06
TGM5	1.21379	0.0309291	0.0452107
SORT1	1.21382	5.4276e-15	4.09051e-14
EME2	1.21509	2.97401e-25	5.75062e-24
C11ORF84	1.21536	1.58505e-20	2.03519e-19
LMNB1	1.21542	4.12606e-15	3.14975e-14
AL360181.3	1.21555	3.93299e-05	9.11918e-05
KIF4B	1.21584	0.00251178	0.00445162
TMEM98	1.216	1.44045e-10	6.62652e-10
ZNF454	1.21611	5.4475e-06	1.41455e-05
SSR2	1.21614	1.58728e-28	4.18116e-27
ZNF696	1.21648	3.17473e-31	1.06535e-29
NPIPA3	1.21692	3.55528e-05	8.2918e-05
PTPN14	1.21726	1.31803e-12	7.64653e-12
FAM212B	1.21852	6.87651e-21	9.13768e-20
JSRP1	1.21903	3.00036e-06	8.05531e-06
SLCO2A1	1.21905	7.54685e-08	2.49737e-07
CEACAM16	1.21911	0.000508241	0.00100148
KIAA0319	1.21936	3.58891e-07	1.08449e-06
ASPSCR1	1.21955	2.11692e-12	1.19217e-11
PFKFB2	1.21977	3.34371e-17	3.14932e-16
EPHA6	1.22016	0.0330698	0.0480493
SLC26A2	1.22054	6.25056e-25	1.16821e-23
REG4	1.22091	1.2562e-05	3.11153e-05
SPTSSB	1.22098	0.000486145	0.000960264
HES4	1.22159	1.80259e-10	8.20177e-10
GPR137C	1.22201	2.36832e-13	1.49259e-12
RIMBP3C	1.22205	0.00297532	0.00522192
TDRKH	1.22208	2.18227e-20	2.76431e-19
AC138894.1	1.22248	0.000294105	0.000602354
SLC9A2	1.22296	0.000294739	0.000603307
MCMDC2	1.22319	7.79933e-18	7.78454e-17
ALKBH6	1.22328	1.50312e-24	2.72114e-23
NAT9	1.22382	3.04088e-33	1.18754e-31
BARX1	1.2239	0.00368928	0.00637304
KIF7	1.22397	3.90578e-11	1.91394e-10
CKAP2	1.22423	3.36891e-21	4.64583e-20
RAPSN	1.22458	7.35452e-10	3.11861e-09
CPSF4L	1.22475	8.85709e-05	0.000195916
CLIP2	1.22714	5.46347e-10	2.36266e-09
VANGL2	1.22722	0.000121554	0.000263913
LIMK1	1.22741	4.32426e-17	4.03252e-16
LARGE2	1.22751	5.4912e-06	1.42424e-05
SOX4	1.22759	2.04936e-08	7.24403e-08
PYGO2	1.22829	7.91507e-48	7.65238e-46
TAS2R5	1.22926	1.14633e-06	3.25087e-06
FOXK1	1.22938	6.00933e-32	2.13309e-30
TMEM59L	1.22975	1.70835e-05	4.16798e-05
BSPRY	1.23033	1.02049e-05	2.55565e-05
TDRD12	1.23176	1.01782e-05	2.54968e-05
LTBP2	1.23277	8.02658e-09	2.97664e-08
APOA4	1.23337	0.00802857	0.0130759
FZD2	1.23348	2.00863e-07	6.27972e-07
ZNF726	1.23402	3.56886e-08	1.22708e-07
C8ORF44	1.23422	1.62079e-25	3.21035e-24
NCAPG2	1.23428	3.65339e-22	5.50039e-21
PRSS50	1.23474	9.21525e-06	2.31983e-05
MCHR1	1.23498	3.2086e-06	8.56939e-06
KRTDAP	1.23525	0.0273048	0.0403215
TCP10L2	1.23538	0.00530615	0.00891134
ZBED8	1.23667	1.79722e-26	3.92012e-25
ARG2	1.23672	1.96507e-06	5.4156e-06
TMED3	1.23724	9.30918e-08	3.04172e-07
PCDHB9	1.23796	6.96277e-06	1.7801e-05
CABP7	1.23818	1.16721e-10	5.42003e-10
DPP6	1.23834	0.000154002	0.000329168
ZNF581	1.23925	2.80112e-22	4.25305e-21
GALR2	1.24009	6.8829e-07	2.00534e-06
C10ORF95	1.2404	1.63153e-10	7.46332e-10
ZNF90	1.24071	6.08412e-07	1.78658e-06
SLC50A1	1.24122	3.55739e-25	6.82699e-24
SULT2B1	1.2416	0.000328224	0.000667039
CATSPER2	1.24193	2.94073e-17	2.78296e-16
CHST10	1.24315	2.66846e-09	1.05221e-08
SHC4	1.2434	0.000104347	0.00022855
IHH	1.24373	9.35495e-07	2.68102e-06
SLC16A8	1.24427	9.37089e-09	3.45156e-08
PHPT1	1.2445	6.59746e-19	7.30664e-18
CAVIN3	1.24484	4.30552e-11	2.10521e-10
IDUA	1.24502	1.57024e-23	2.62725e-22
BIRC7	1.24564	0.000615842	0.00119871
ACSM4	1.24624	0.000158432	0.00033783
HSD17B3	1.24636	1.53904e-08	5.51317e-08
PRTFDC1	1.24646	4.98113e-12	2.71375e-11
PCDHB10	1.24646	1.23765e-07	3.9814e-07
EFNA5	1.2465	0.00056822	0.00111219
OXTR	1.2467	5.10463e-08	1.72527e-07
DRC7	1.24721	8.82517e-10	3.69838e-09
ITIH6	1.24765	0.0240744	0.0359518
TFF3	1.24795	2.78975e-05	6.60544e-05
LHFPL5	1.24813	0.0264139	0.0391189
NECTIN1	1.24965	5.35177e-19	5.95655e-18
TAC4	1.25005	8.36738e-07	2.41191e-06
SMCO2	1.25013	8.3467e-06	2.11398e-05
CLEC18C	1.2502	0.00865643	0.0140244
PRR7	1.25087	2.16533e-11	1.10057e-10
AL669918.1	1.25201	0.000448461	0.000891736
CKS1B	1.25216	2.4657e-29	7.01138e-28
HRK	1.25278	0.00431496	0.00736145
ZNF578	1.25301	1.83958e-05	4.46805e-05
ACTBL2	1.25332	0.0285447	0.0420068
TMCO3	1.25405	9.13748e-19	9.95935e-18
SMC4	1.25428	1.99017e-13	1.26812e-12
PGLYRP4	1.25465	0.0137318	0.0214466
GDF3	1.25492	0.00241593	0.0042928
RSPO4	1.25499	0.0005542	0.00108641
FAM90A1	1.25503	2.44127e-05	5.83986e-05
INCENP	1.2557	2.00512e-23	3.32687e-22
TSPAN15	1.25593	9.24503e-10	3.86257e-09
ACSM6	1.2567	0.000233479	0.000485525
HIC2	1.25702	1.55982e-14	1.11774e-13
CENPJ	1.25735	3.15747e-26	6.70719e-25
RHCG	1.25794	0.000247612	0.00051283
ZNF711	1.25848	6.80127e-06	1.74081e-05
SOX9	1.25867	1.78609e-07	5.61538e-07
C17ORF50	1.25883	0.00936443	0.0150867
BARD1	1.25952	3.64827e-18	3.75233e-17
PHF21B	1.25956	0.0229609	0.0344269
PDLIM7	1.25968	7.38678e-22	1.08295e-20
C11ORF16	1.26002	2.0646e-06	5.6733e-06
PLA2G4C	1.26013	5.82833e-15	4.37137e-14
CACNG8	1.26029	6.64013e-08	2.21247e-07
TMEM120B	1.26034	5.2737e-52	6.37334e-50
ACSM1	1.26158	8.46927e-05	0.000187826
DDX11	1.26159	1.0377e-17	1.02317e-16
RGS17	1.26183	4.32341e-09	1.66552e-08
USP49	1.26206	1.57105e-40	9.99996e-39
BEND6	1.26247	0.000124665	0.000270372
DERL3	1.2628	1.88065e-07	5.89199e-07
NR6A1	1.26303	4.11398e-17	3.84445e-16
GOLM1	1.26479	1.72718e-10	7.87469e-10
CDK5R1	1.26518	6.19356e-17	5.6693e-16
SFTPC	1.26542	0.0143729	0.0223387
RBL1	1.26595	3.62885e-21	5.00044e-20
ZNF251	1.26631	2.5098e-36	1.21654e-34
S100A10	1.26652	1.20615e-16	1.06904e-15
AIFM3	1.26668	3.06812e-11	1.52477e-10
PHGR1	1.26753	0.006105	0.0101444
ZFR2	1.26753	0.000224602	0.000468207
LGALS9B	1.26819	0.00383836	0.00660823
ADAMTS6	1.26828	5.77659e-09	2.18389e-08
BLVRA	1.26833	2.74089e-15	2.13054e-14
C11ORF80	1.26863	7.59099e-18	7.58929e-17
ACTA1	1.26896	6.09488e-08	2.03877e-07
PRELID3A	1.2692	6.25027e-08	2.0888e-07
SLC39A10	1.26954	9.05731e-19	9.88402e-18
MICB	1.26982	1.28593e-14	9.30428e-14
SEMA3F	1.27008	5.57199e-39	3.19425e-37
LRRC74A	1.27055	0.00264061	0.00466699
DSN1	1.27072	1.55272e-33	6.17155e-32
HRH3	1.27119	0.00502322	0.00847437
CMTM4	1.2715	6.39676e-17	5.84931e-16
TMSB10	1.27224	2.75503e-11	1.37875e-10
PCDHGC4	1.2723	0.00229814	0.00410347
FAM78B	1.2727	4.25912e-14	2.91537e-13
CFAP47	1.27312	0.000644126	0.00124955
CAD	1.27346	1.84088e-36	8.99617e-35
NAT14	1.27361	2.10038e-12	1.1836e-11
ACTL10	1.2743	3.22466e-09	1.26041e-08
KLHL31	1.27441	4.13125e-15	3.15237e-14
HOMER3	1.27446	7.19521e-13	4.30676e-12
SNHG28	1.27497	1.79813e-07	5.64928e-07
NES	1.27514	4.16273e-19	4.68857e-18
IL3RA	1.27712	2.55753e-26	5.4849e-25
RTN2	1.27743	3.26393e-11	1.61535e-10
TMC4	1.27788	0.000104965	0.000229725
SH3RF3	1.27801	2.92964e-08	1.01688e-07
IGFN1	1.27891	0.00318076	0.00555577
ZNF793	1.27939	4.25872e-09	1.6434e-08
OTOGL	1.27965	7.2789e-05	0.00016284
CHRNG	1.28068	0.000260489	0.000537941
SPDYE2	1.28211	3.69294e-05	8.59491e-05
DNAH14	1.28219	2.27879e-32	8.35213e-31
CHRM3	1.28223	2.93834e-07	8.98686e-07
AC244197.3	1.28271	1.29171e-09	5.28441e-09
BSN	1.28272	6.40149e-10	2.74179e-09
EYA4	1.28367	0.00940194	0.0151403
COA6	1.28477	1.10452e-29	3.21749e-28
ARHGEF38	1.28488	1.12225e-05	2.79678e-05
PDPN	1.28516	0.000325061	0.000661062
PIK3R2	1.28517	7.24548e-13	4.32841e-12
MSS51	1.28575	1.03785e-18	1.12367e-17
CTSE	1.28661	0.0042232	0.00721936
PRIM1	1.28678	1.53753e-22	2.3955e-21
MAFG	1.28683	1.93528e-26	4.20078e-25
AC010325.1	1.28713	0.000467807	0.000926804
PHLDA3	1.28778	3.16598e-08	1.09466e-07
SCAMP3	1.2878	4.26055e-41	2.85409e-39
PAX8	1.28838	3.62691e-11	1.78364e-10
RTP1	1.28851	0.026676	0.0394776
C10ORF55	1.28863	2.50276e-06	6.79896e-06
POLD1	1.28894	1.15209e-33	4.59961e-32
ZNF219	1.28958	1.6637e-33	6.58338e-32
CCDC102B	1.29028	3.39061e-15	2.61286e-14
C8ORF33	1.29175	8.64107e-31	2.81519e-29
NT5M	1.29315	3.6407e-14	2.50645e-13
MSH2	1.2933	1.53191e-40	9.7856e-39
CNTNAP3	1.29376	6.41618e-06	1.6479e-05
SGSM1	1.29392	5.8867e-08	1.97467e-07
MMS22L	1.2942	5.61461e-18	5.68003e-17
SFI1	1.29443	6.17127e-21	8.24958e-20
AATK	1.29475	2.26609e-07	7.03425e-07
ST8SIA5	1.29513	3.01548e-06	8.09348e-06
POLA2	1.29536	1.07957e-31	3.78611e-30
FRMPD1	1.29588	1.10839e-05	2.76494e-05
PKDCC	1.2966	1.09296e-11	5.73109e-11
SPIRE2	1.29695	1.84076e-22	2.84316e-21
PRDM15	1.29731	7.00512e-18	7.03106e-17
ARMS2	1.29743	0.000185833	0.00039182
FKBP10	1.29801	1.06835e-07	3.46296e-07
TAS2R10	1.29891	0.000176817	0.000374134
GRIN3B	1.29914	4.30569e-06	1.13077e-05
ZNF382	1.29931	2.83301e-11	1.41658e-10
ZNF365	1.29976	2.56181e-05	6.10452e-05
COLGALT2	1.30034	1.62483e-06	4.5183e-06
SLC46A2	1.30118	0.00049864	0.000983967
SAC3D1	1.30136	2.49191e-24	4.42605e-23
HEPACAM2	1.3015	0.00368724	0.00637075
FAM81B	1.30206	0.00860204	0.0139438
TRPC4	1.30213	6.62002e-08	2.20618e-07
WNK2	1.30238	0.000627252	0.00121906
ITPR3	1.3026	1.7236e-06	4.77885e-06
TRIM6	1.30329	1.67393e-09	6.74628e-09
[truncated: 2,500 more rows]

## Sheet: Methylation sites
Supplementary Table S3. Differentially expressed genes in TCGA liver cancer data set.
CpG island	HR	95%CI	P value	LR_test_pvalue
P4HA2-5'UTR-N_Shelf-cg09830083	2.106	(1.32;3.362)	0.00179184	0.000719908
P4HA2-TSS200;TSS1500-Island-cg11586658	1.449	(1.025;2.047)	0.0358365	0.0377772
P4HA2-TSS200;TSS1500-Island-cg18640183	1.568	(1.113;2.21)	0.0100961	0.0101642
P4HA2-3'UTR-Open_Sea-cg26256836	1.587	(1.05;2.398)	0.0283468	0.0224445
